# Supplementary material for: METTL3-mediated N6-methyladenosine modification governs pericyte dysfunction during diabetes-induced retinal vascular complication
Source: Theranostics. 2022 Jan 1;12(1):277–89. doi: 10.7150/thno.63441 (PMC8690932; doi:10.7150/thno.63441)
Supplement: Supplementary file 2 — Supplementary table. [file thnov12p0277s2.xlsx]

## Sheet: Sheet1
Track_id	Gene_Name	Locus	Strand	Gene_Type	Ctrl 1	Ctrl 2	Ctrl 3	M3 silencing-1	M3 silencing-2	M3 silencing-3	Log2FD	P
ENSG00000205639.10_4	MFSD2B	chr2:24232951-24286191	+	protein_coding	1.55403	1.49014	0.917148	0	0	0.0593587	-6.06038	0.0279667
ENSG00000181027.10_3	FKRP	chr19:47249303-47280245	+	protein_coding	1.87675	1.78036	2.36075	0.0855075	0.181272	0.151697	-3.84603	0.00917807
ENSG00000124116.18_3	WFDC3	chr20:44376583-44420571	-	protein_coding	3.89467	4.46608	1.76023	0	0.74657	0	-3.76093	0.0447439
ENSG00000158301.18_3	GPRASP2	chrX:101967104-101972661	+	protein_coding	1.79065	1.90737	2.53311	0.0848613	0.434313	0.02535	-3.51643	0.0262636
ENSG00000140465.13_2	CYP1A1	chr15:75011883-75017951	-	protein_coding	2.49401	2.32439	1.35795	0.188829	0.48303	0	-3.20053	0.0214988
ENSG00000095752.6_3	IL11	chr19:55875757-55881831	-	protein_coding	3.03494	3.58156	2.37523	0	1.23433	0.371168	-2.48557	0.0148175
ENSG00000120217.13_2	CD274	chr9:5450503-5470566	+	protein_coding	3.24869	2.79775	1.89678	0.21526	1.14793	0.170578	-2.37264	0.0414433
ENSG00000023445.13_2	BIRC3	chr11:102188181-102210134	+	protein_coding	20.2702	18.9238	13.5261	1.90686	7.46709	1.49672	-2.27791	0.0242537
ENSG00000019582.14_3	CD74	chr5:149781200-149792492	-	protein_coding	2.32173	2.01777	1.47037	0.810058	0.459274	0	-2.19444	0.000282792
ENSG00000009765.14_2	IYD	chr6:150690028-150727105	+	protein_coding	1.27007	1.2563	1.27797	0.162917	0.568137	0.10023	-2.19424	0.0229554
ENSG00000113070.7_2	HBEGF	chr5:139712428-139726216	-	protein_coding	59.0474	52.993	42.7189	5.95527	22.0559	7.27296	-2.13293	0.0276243
ENSG00000267952.1_4	AC008878.1	chr19:7571938-7584508	+	protein_coding	5.00101	3.13449	2.84925	2.63863	0.05036	0	-2.03037	0.00585583
ENSG00000115008.5_2	IL1A	chr2:113531492-113542167	-	protein_coding	28.2159	23.8167	21.6183	4.23652	11.1664	2.6269	-2.03032	0.0298689
ENSG00000128342.4_2	LIF	chr22:30636436-30642840	-	protein_coding	29.4988	27.0928	20.4625	5.10487	10.9552	2.96201	-2.0182	0.017008
ENSG00000110944.8_2	IL23A	chr12:56727958-56734194	+	protein_coding	3.11477	2.88884	2.44696	0.412703	1.69541	0	-2.00309	0.0453471
ENSG00000125148.6_2	MT2A	chr16:56642111-56643409	+	protein_coding	421.721	439.461	270.783	60.0771	177.983	57.6458	-1.93659	0.0237392
ENSG00000157224.15_3	CLDN12	chr7:90013035-90142716	+	protein_coding	1.82347	1.65297	1.89538	0.386253	0.542146	0.476811	-1.93462	0.00634494
ENSG00000124102.4_2	PI3	chr20:43803517-43805185	+	protein_coding	23.1086	42.1887	21.7469	3.53691	16.3675	3.24766	-1.91061	0.0112965
ENSG00000159167.11_2	STC1	chr8:23699428-23712320	-	protein_coding	147.652	139.928	76.8099	29.0142	47.964	21.5648	-1.88666	0.0404143
ENSG00000087074.7_3	PPP1R15A	chr19:49375649-49379314	+	protein_coding	139.748	137.661	82.9769	29.2959	49.2364	21.8663	-1.84381	0.0260613
ENSG00000108375.12_3	RNF43	chr17:56429861-56494956	-	protein_coding	1.15349	1.07026	0.9477	0.177517	0.462632	0.270593	-1.80003	0.0217536
ENSG00000169715.14_2	MT1E	chr16:56659387-56661024	+	protein_coding	2.31951	3.11444	2.25816	0.407067	1.69713	0.123537	-1.7878	0.0132786
ENSG00000171621.13_2	SPSB1	chr1:9352939-9429591	+	protein_coding	4.34113	4.56995	3.75736	1.47049	1.63884	0.628073	-1.76113	0.000687716
ENSG00000197520.10_2	FAM177B	chr1:222910549-222924147	+	protein_coding	1.08371	2.02914	1.50773	0.30952	0.78893	0.270665	-1.75483	0.0198005
ENSG00000169255.13_2	B3GALNT1	chr3:160801671-160823172	-	protein_coding	4.85893	4.14667	6.68399	1.42686	1.24688	2.06586	-1.72697	0.0188157
ENSG00000137331.11_2	IER3	chr6:30710976-30712331	-	protein_coding	236.667	173.342	186.323	59.5049	77.5927	45.4522	-1.70783	0.027932
ENSG00000171388.11_2	APLN	chrX:128779236-128788914	-	protein_coding	5.63075	6.06405	3.29368	1.39929	2.04978	1.17895	-1.69539	0.0358714
ENSG00000242252.1_3	BGLAP	chr1:156211753-156213112	+	protein_coding	1.96283	1.27053	0.929168	0.918198	0.23931	0.144684	-1.67652	0.00777593
ENSG00000159496.14_3	RGL4	chr22:24030323-24041363	+	protein_coding	0.678595	0.821879	1.1781	0	0.480111	0.371173	-1.65376	0.0481425
ENSG00000166016.5_3	ABTB2	chr11:34172535-34379555	-	protein_coding	3.467	3.40382	1.90727	0.771826	1.47325	0.581996	-1.6346	0.0376798
ENSG00000164674.15_2	SYTL3	chr6:159071046-159185908	+	protein_coding	6.90633	10.8567	6.26664	1.73697	5.37497	0.684038	-1.62401	0.000527982
ENSG00000147614.3_3	ATP6V0D2	chr8:86999552-87166457	+	protein_coding	4.85103	6.16082	7.22536	1.41081	3.18766	1.43247	-1.59643	0.0430416
ENSG00000106089.11_2	STX1A	chr7:73113536-73134002	-	protein_coding	15.8654	14.86	9.82523	3.4146	6.62371	3.75544	-1.55571	0.0413993
ENSG00000186907.7_3	RTN4RL2	chr11:57228022-57245007	+	protein_coding	11.712	10.4675	7.1279	2.96712	4.81042	2.55525	-1.50403	0.036901
ENSG00000175592.8_3	FOSL1	chr11:65659520-65668044	-	protein_coding	294.457	259.88	181.397	68.4806	132.155	68.5396	-1.45064	0.0483289
ENSG00000104881.15_3	PPP1R13L	chr19:45882892-45909607	-	protein_coding	23.6939	19.7782	12.7196	7.20759	8.25901	5.2767	-1.43771	0.0456435
ENSG00000163874.10_3	ZC3H12A	chr1:37940153-37949980	+	protein_coding	2.53139	1.87849	2.18164	0.988769	1.02351	0.435541	-1.42911	0.0360523
ENSG00000161681.15_2	SHANK1	chr19:51165084-51222707	-	protein_coding	1.14963	1.03982	1.0562	0.203083	0.61	0.423101	-1.39261	0.0468377
ENSG00000011422.11_3	PLAUR	chr19:44150247-44174699	-	protein_coding	37.8175	37.1426	26.8651	8.34569	22.8506	7.93733	-1.37961	0.0432198
ENSG00000204632.11_2	HLA-G	chr6:29794744-29798902	+	protein_coding	1.61032	1.08019	0.631114	0.836074	0.443054	0	-1.37673	0.00467967
ENSG00000147168.12_3	IL2RG	chrX:70327254-70331958	-	protein_coding	0.962402	1.12294	1.18791	0.320592	0.695355	0.265343	-1.35313	0.0435676
ENSG00000143590.13_3	EFNA3	chr1:155051348-155060014	+	protein_coding	25.5139	32.0418	17.8913	9.98739	12.1999	7.53643	-1.34385	0.0308846
ENSG00000128564.6_2	VGF	chr7:100805790-100808874	-	protein_coding	2.28597	3.00081	1.91216	0.646074	1.11594	1.0866	-1.33752	0.0454536
ENSG00000139112.10_3	GABARAPL1	chr12:10365057-10375729	+	protein_coding	32.8699	22.2149	16.2574	13.4142	8.69765	6.20996	-1.33284	0.0347899
ENSG00000145901.14_4	TNIP1	chr5:150409506-150473138	-	protein_coding	65.4641	73.8531	47.7058	27.0856	34.6116	12.7758	-1.32843	0.00123024
ENSG00000124145.6_3	SDC4	chr20:43953928-43977064	-	protein_coding	60.7029	62.0491	44.532	17.9375	30.269	19.1261	-1.31292	0.0223811
ENSG00000179588.8_2	ZFPM1	chr16:88519725-88603424	+	protein_coding	2.6266	3.5542	2.61931	0.853152	1.55975	1.1312	-1.3121	0.00692527
ENSG00000163661.3_2	PTX3	chr3:157154578-157161417	+	protein_coding	374.71	334.57	277.941	110.649	191.743	96.6945	-1.30667	0.0317172
ENSG00000141854.9_3	MISP3	chr19:14183348-14185874	+	protein_coding	2.00445	2.35246	1.41816	0.763127	1.0833	0.498203	-1.30048	0.00946584
ENSG00000133612.18_2	AGAP3	chr7:150782918-150841523	+	protein_coding	14.8657	16.3803	12.1709	4.98617	7.18166	5.46185	-1.30025	0.0123344
ENSG00000156804.7_2	FBXO32	chr8:124510129-124553446	-	protein_coding	9.86771	9.27608	8.9164	3.01321	5.89333	2.49033	-1.29989	0.0366005
ENSG00000213015.8_3	ZNF580	chr19:56146382-56154835	+	protein_coding	10.846	14.6375	8.66487	4.08958	6.38067	3.40543	-1.29926	0.0160033
ENSG00000104856.13_2	RELB	chr19:45504688-45541456	+	protein_coding	12.834	17.3327	11.9249	3.60825	9.89409	3.92981	-1.27178	0.00410088
ENSG00000105327.17_3	BBC3	chr19:47724079-47736023	-	protein_coding	21.8052	24.1326	16.6353	7.50261	10.3711	8.63548	-1.23905	0.0270116
ENSG00000164379.6_3	FOXQ1	chr6:1312675-1314983	+	protein_coding	1.30066	1.91485	1.60319	0.666486	1.01114	0.396274	-1.2163	0.0311725
ENSG00000215717.5_2	TMEM167B	chr1:109632425-109639556	+	protein_coding	12.8342	12.2237	14.576	4.49394	5.57625	7.12164	-1.20501	0.00424356
ENSG00000188015.9_3	S100A3	chr1:153519805-153521848	-	protein_coding	20.9891	20.1358	21.079	6.70209	10.5819	9.74592	-1.20245	0.0135776
ENSG00000240972.1_3	MIF	chr22:24236191-24237414	+	protein_coding	432.362	460.717	221.714	206.864	180.92	99.3834	-1.19429	0.045431
ENSG00000133069.15_3	TMCC2	chr1:205197304-205242471	+	protein_coding	2.1797	3.25562	1.84894	0.943124	1.79937	0.459931	-1.18561	0.00227331
ENSG00000068971.13_3	PPP2R5B	chr11:64685025-64701945	+	protein_coding	26.7065	40.5085	22.2033	12.1577	17.4339	10.0649	-1.17301	0.0377502
ENSG00000144655.14_2	CSRNP1	chr3:39183346-39196053	-	protein_coding	13.8795	15.6579	8.16075	5.7536	6.83427	4.17337	-1.16936	0.0437252
ENSG00000168389.17_3	MFSD2A	chr1:40420784-40435640	+	protein_coding	2.64545	3.52551	3.19397	1.00031	1.80236	1.36841	-1.16685	0.000909326
ENSG00000167657.13_3	DAPK3	chr19:3958451-3971121	-	protein_coding	30.0845	33.6643	22.9451	10.7751	18.4211	9.70532	-1.15611	0.0123306
ENSG00000167619.11_2	TMEM145	chr19:42817477-42829214	+	protein_coding	0.666811	0.679858	0.380491	0.23663	0.342279	0.197243	-1.15399	0.0479373
ENSG00000053108.16_3	FSTL4	chr5:132532147-132948255	-	protein_coding	0.942738	1.20521	1.02464	0.417218	0.692257	0.33213	-1.13799	0.00991031
ENSG00000125898.12_2	FAM110A	chr20:814358-838106	+	protein_coding	3.9165	3.51564	2.39404	1.41619	2.11257	0.94309	-1.13576	0.0379649
ENSG00000283528.2_3	AC073264.3	chr7:143336323-143344739	-	protein_coding	0.921208	0.814514	0.762339	0.513574	0.352766	0.270556	-1.13571	0.0029317
ENSG00000160469.16_3	BRSK1	chr19:55793440-55823901	+	protein_coding	8.86401	10.5359	9.04137	3.6968	5.83498	3.45583	-1.13085	0.00245115
ENSG00000176531.10_2	PHLDB3	chr19:43979106-44009087	-	protein_coding	1.6728	1.26526	0.86277	0.875251	0.490676	0.37988	-1.12242	0.0211674
ENSG00000183696.13_2	UPP1	chr7:48128225-48148330	+	protein_coding	18.2093	25.4333	16.9274	7.07476	13.0201	8.1167	-1.10232	0.00942211
ENSG00000204070.9_3	SYS1	chr20:43990577-44005438	+	protein_coding	6.13112	6.52797	6.66715	3.30887	3.09734	2.65875	-1.09219	0.00987557
ENSG00000162631.18_2	NTNG1	chr1:107682629-108026080	+	protein_coding	4.91307	5.91069	5.73449	1.83797	3.7452	2.18427	-1.09204	0.0186829
ENSG00000101457.12_3	DNTTIP1	chr20:44420576-44440066	+	protein_coding	44.0384	55.4075	43.908	19.9087	30.7448	17.1856	-1.07939	0.000984829
ENSG00000099625.12_3	CBARP	chr19:1228286-1238026	-	protein_coding	1.20308	1.24527	1.04737	0.48392	0.593616	0.603257	-1.05644	0.0182042
ENSG00000137309.19_2	HMGA1	chr6:34204650-34214008	+	protein_coding	754.879	793.314	675.296	269.082	517.596	284.116	-1.05414	0.0240936
ENSG00000123358.19_3	NR4A1	chr12:52416616-52453291	+	protein_coding	2.31799	2.63199	1.66375	0.975819	1.36508	0.868647	-1.0431	0.022013
ENSG00000099864.17_3	PALM	chr19:708939-748329	+	protein_coding	4.67844	4.81856	3.94012	1.7937	3.10915	1.71633	-1.0215	0.0216781
ENSG00000213859.4_2	KCTD11	chr17:7255208-7258263	+	protein_coding	3.98507	4.42147	3.03228	1.50715	2.61725	1.53067	-1.01632	0.0216745
ENSG00000005448.16_2	WDR54	chr2:74648805-74652882	+	protein_coding	21.822	25.1329	17.511	11.7665	11.7607	8.39605	-1.01393	0.0138746
ENSG00000104783.11_2	KCNN4	chr19:44270685-44285409	-	protein_coding	11.8956	23.0689	15.5791	6.54257	11.4984	6.99511	-1.01352	0.0418072
ENSG00000161638.10_3	ITGA5	chr12:54789045-54813244	-	protein_coding	45.553	47.8736	38.6742	17.0332	31.8685	16.6121	-1.01177	0.0254924
ENSG00000197766.7_2	CFD	chr19:859643-863630	+	protein_coding	2.78404	3.58814	3.66396	1.70085	1.87099	1.42712	-1.00551	0.037276
ENSG00000176105.13_3	YES1	chr18:721588-812547	-	protein_coding	19.3273	16.1189	28.1621	46.7618	35.9472	44.5639	1.00064	0.0227968
ENSG00000137804.12_3	NUSAP1	chr15:41624892-41673248	+	protein_coding	5.42007	8.91079	9.92208	16.8695	14.1737	17.5234	1.0018	0.0461225
ENSG00000198018.6_3	ENTPD7	chr10:101419263-101465997	+	protein_coding	1.10914	1.12959	1.19636	2.47484	1.75568	2.65019	1.0022	0.048457
ENSG00000114098.17_2	ARMC8	chr3:137906090-138017231	+	protein_coding	2.64315	3.04598	5.33871	6.87983	7.09775	8.1216	1.00284	0.0149847
ENSG00000074755.14_3	ZZEF1	chr17:3907739-4046314	-	protein_coding	1.85599	2.21396	2.53908	4.32458	3.98978	4.94784	1.00481	0.0098394
ENSG00000132485.13_3	ZRANB2	chr1:71528974-71546980	-	protein_coding	8.36775	17.3534	22.2363	31.0934	27.4387	37.7056	1.00485	0.048081
ENSG00000117650.12_2	NEK2	chr1:211831999-211848972	-	protein_coding	5.22205	4.02111	5.8666	10.827	7.70604	11.7906	1.00496	0.0184872
ENSG00000105793.15_3	GTPBP10	chr7:89964537-90020769	+	protein_coding	0.572002	0.686512	1.12795	1.61223	1.59236	1.58862	1.00612	0.0445032
ENSG00000198554.11_3	WDHD1	chr14:55405668-55493823	-	protein_coding	6.55463	8.46997	15.2259	20.8514	17.9599	21.9763	1.00682	0.0438803
ENSG00000203668.2_4	CHML	chr1:241792155-241803556	-	protein_coding	1.65611	1.38628	1.63886	3.10975	2.4285	3.86881	1.00685	0.0455521
ENSG00000118412.12_4	CASP8AP2	chr6:90539613-90584155	+	protein_coding	1.47404	2.32817	4.05663	4.36804	5.02322	6.42217	1.00876	0.00336045
ENSG00000186001.12_3	LRCH3	chr3:197518097-197615307	+	protein_coding	0.944271	0.905609	1.01254	2.00637	1.80434	1.94941	1.00886	0.00259954
ENSG00000152700.13_2	SAR1B	chr5:133936834-133984961	-	protein_coding	0.962536	1.29255	2.07983	2.8674	2.50488	3.35214	1.00906	0.022163
ENSG00000129515.18_3	SNX6	chr14:35030300-35099389	-	protein_coding	14.7715	16.2059	22.529	37.6039	31.5763	38.5132	1.00915	0.0170841
ENSG00000114026.21_4	OGG1	chr3:9791628-9829903	+	protein_coding	0.442229	0.587535	0.787946	1.07197	1.07395	1.51316	1.00936	0.0125425
ENSG00000137713.15_2	PPP2R1B	chr11:111597632-111637151	-	protein_coding	4.94828	5.60002	7.61371	11.0382	10.7956	14.7433	1.01002	0.00818618
ENSG00000039123.15_3	SKIV2L2	chr5:54603588-54721409	+	protein_coding	9.33144	9.55775	17.0394	24.5012	22.2778	25.6031	1.0105	0.0242655
ENSG00000115084.13_2	SLC35F5	chr2:114462588-114514400	-	protein_coding	1.15233	1.13937	2.04594	2.67144	2.25814	3.8091	1.0105	0.0160011
ENSG00000111875.7_2	ASF1A	chr6:119215384-119230332	+	protein_coding	9.67298	12.236	20.5936	27.4618	25.4109	32.7544	1.01051	0.0142077
ENSG00000183530.13_4	PRR14L	chr22:32072242-32146126	-	protein_coding	1.28513	1.66989	1.43751	2.67747	2.6989	3.47508	1.01087	0.0371885
ENSG00000070214.15_2	SLC44A1	chr9:108006903-108201452	+	protein_coding	2.68781	2.49086	3.78122	5.37498	5.95459	6.73827	1.01187	0.00557415
ENSG00000007944.14_2	MYLIP	chr6:16129356-16148479	+	protein_coding	4.05194	3.01619	4.97406	8.87025	5.99947	9.42809	1.01273	0.0183353
ENSG00000153339.13_3	TRAPPC8	chr18:29409136-29533099	-	protein_coding	1.78941	2.10518	3.55952	4.86115	3.77546	6.40806	1.01314	0.0282781
ENSG00000121931.15_2	LRIF1	chr1:111489807-111506701	-	protein_coding	2.95846	3.46589	6.82529	8.25223	8.85337	9.64108	1.01341	0.0332904
ENSG00000161800.12_2	RACGAP1	chr12:50370706-50426919	-	protein_coding	9.23458	9.27562	15.0199	24.8457	19.8832	23.0139	1.01461	0.0363176
ENSG00000001629.9_3	ANKIB1	chr7:91875548-92030698	+	protein_coding	6.73583	7.79673	11.6276	18.834	13.9466	20.1058	1.01552	0.0357263
ENSG00000122707.11_2	RECK	chr9:36036430-36124448	+	protein_coding	2.1331	1.94833	3.07407	5.39475	3.81649	5.25772	1.01584	0.0286645
ENSG00000174839.12_2	DENND6A	chr3:57611184-57678816	-	protein_coding	3.48919	3.92784	6.28116	9.57193	7.64361	10.4856	1.01596	0.0230682
ENSG00000072121.15_3	ZFYVE26	chr14:68194091-68283307	-	protein_coding	1.68407	1.29904	1.67942	3.60693	2.67827	3.14583	1.0163	0.0110611
ENSG00000171448.8_2	ZBTB26	chr9:125677845-125693779	-	protein_coding	3.99841	2.88143	5.286	8.15686	6.9789	9.4999	1.01791	6.54267e-05
ENSG00000146223.14_2	RPL7L1	chr6:42847356-42857663	+	protein_coding	3.59664	5.04817	7.61697	10.8048	10.1861	11.9395	1.01794	0.0230714
ENSG00000137040.9_3	RANBP6	chr9:6011043-6015625	-	protein_coding	7.30743	8.4938	16.4111	21.5407	18.6463	25.0463	1.018	0.0222938
ENSG00000172766.18_2	NAA16	chr13:41885341-41951166	+	protein_coding	2.25423	1.92907	3.78115	5.89584	4.44957	5.7872	1.01833	0.03004
ENSG00000115419.12_3	GLS	chr2:191745553-191830278	+	protein_coding	3.56201	2.69748	4.46495	6.52256	6.07189	9.14775	1.0196	0.0193946
ENSG00000068878.14_2	PSME4	chr2:54091204-54197977	-	protein_coding	7.72011	9.68329	14.4321	21.5592	17.1749	25.8667	1.02092	0.0275192
ENSG00000203965.12_3	EFCAB7	chr1:63989043-64038364	+	protein_coding	0.809553	0.995688	2.10325	2.36726	2.62501	2.94781	1.02254	0.0330359
ENSG00000141219.15_4	C17orf80	chr17:71228372-71245086	+	protein_coding	1.63344	1.82492	2.42904	3.45137	3.93873	4.58134	1.02389	0.00270185
ENSG00000180979.9_2	LRRC57	chr15:42830018-42841000	-	protein_coding	1.05167	1.28445	2.04332	2.9968	2.69628	3.21672	1.02465	0.0220696
ENSG00000006530.15_2	AGK	chr7:141250989-141355044	+	protein_coding	1.58696	2.09239	2.69587	4.72204	3.55724	4.70241	1.02593	0.046459
ENSG00000164125.15_3	FAM198B	chr4:159045626-159094470	-	protein_coding	1.53263	1.81423	1.84952	3.42059	3.11169	4.04969	1.02603	0.0210549
ENSG00000095002.13_3	MSH2	chr2:47630108-47789450	+	protein_coding	13.8274	16.4944	29.6539	42.523	35.4263	44.3142	1.02754	0.0377707
ENSG00000183647.10_2	ZNF530	chr19:58111253-58124090	+	protein_coding	0.480273	0.542186	0.958064	1.22882	1.40825	1.40046	1.02759	0.0322842
ENSG00000115355.15_2	CCDC88A	chr2:55514978-55647057	-	protein_coding	7.96225	9.72286	11.4672	22.4716	16.4332	20.5313	1.02773	0.0485659
ENSG00000197045.12_3	GMFB	chr14:54941202-54955914	-	protein_coding	4.75343	5.30686	8.57099	12.8705	9.68715	15.449	1.02853	0.0277523
ENSG00000152601.17_3	MBNL1	chr3:151961617-152183569	+	protein_coding	29.1948	28.8802	40.5391	67.0076	52.3329	81.8583	1.02876	0.0246088
ENSG00000186185.13_2	KIF18B	chr17:43002077-43025079	-	protein_coding	2.48261	2.81957	3.08725	6.43931	4.48234	6.19762	1.02898	0.0491027
ENSG00000154114.12_3	TBCEL	chr11:120894781-120961484	+	protein_coding	1.59518	2.10019	2.03563	3.98859	3.88288	3.8285	1.02964	0.0101407
ENSG00000117226.11_3	GBP3	chr1:89472349-89488577	-	protein_coding	0.794323	0.783939	1.87672	2.35306	2.11942	2.58372	1.03021	0.0422798
ENSG00000174010.9_2	KLHL15	chrX:24001837-24045303	-	protein_coding	5.7392	4.91088	7.1305	11.6896	9.51522	15.1187	1.0306	0.0244014
ENSG00000108094.14_2	CUL2	chr10:35297479-35379570	-	protein_coding	6.02637	6.51451	8.74766	13.3548	13.7485	16.3993	1.03102	0.000291455
ENSG00000119638.12_3	NEK9	chr14:75546056-75594047	-	protein_coding	5.90564	6.36581	6.54689	14.3471	10.7919	13.3218	1.03125	0.0302169
ENSG00000005100.12_3	DHX33	chr17:5344232-5372380	-	protein_coding	1.0944	1.62782	2.8059	3.41062	3.66348	4.22757	1.03168	0.018322
ENSG00000111012.9_3	CYP27B1	chr12:58156117-58162769	-	protein_coding	0.460156	0.620478	0.886315	1.08954	1.25553	1.67754	1.03217	0.00593593
ENSG00000198252.11_2	STYX	chr14:53196898-53241716	+	protein_coding	3.57676	4.25822	6.86732	9.09611	8.44852	12.5236	1.0322	0.00822842
ENSG00000176894.9_3	PXMP2	chr12:133264192-133281577	+	protein_coding	0.26136	0.409773	1.34456	1.0705	1.11256	1.93943	1.03224	0.00766897
ENSG00000006634.7_2	DBF4	chr7:87505531-87538856	+	protein_coding	1.94048	2.30249	3.10447	5.51111	3.97027	5.55789	1.03342	0.0433706
ENSG00000112234.8_2	FBXL4	chr6:99316414-99395882	-	protein_coding	0.976187	1.0038	1.14836	2.18242	1.83972	2.38976	1.03535	0.0137531
ENSG00000079387.13_3	SENP1	chr12:48436681-48500091	-	protein_coding	4.15654	4.9228	7.36483	11.486	9.97359	12.2564	1.03586	0.0181972
ENSG00000213390.10_3	ARHGAP19	chr10:98981930-99052430	-	protein_coding	1.37415	0.912089	1.46952	2.64	2.20653	2.85671	1.03636	0.000773642
ENSG00000060656.19_2	PTPRU	chr1:29563028-29653325	+	protein_coding	0.540533	0.293498	0.405618	0.976149	0.601899	0.965113	1.03669	0.0267205
ENSG00000071243.15_2	ING3	chr7:120590803-120617270	+	protein_coding	1.55414	2.56493	2.5221	4.76344	4.72225	4.14243	1.03708	0.0378812
ENSG00000205269.5_2	TMEM170B	chr6:11538511-11583757	+	protein_coding	0.290629	0.261766	0.705158	0.710835	0.569893	1.30163	1.03807	0.0342702
ENSG00000068366.19_3	ACSL4	chrX:108867473-108976632	-	protein_coding	18.7737	18.4246	26.4079	47.1424	35.9818	47.5063	1.03825	0.0196915
ENSG00000178694.9_2	NSUN3	chr3:93781760-93847389	+	protein_coding	0.395013	0.345343	0.923407	0.954284	0.919287	1.54593	1.03934	0.00106508
ENSG00000128881.16_4	TTBK2	chr15:43030932-43213007	-	protein_coding	0.923376	1.1109	1.28802	2.3261	1.86099	2.64128	1.03936	0.0307444
ENSG00000170871.11_2	KIAA0232	chr4:6783102-6885897	+	protein_coding	1.86605	2.94575	3.76523	6.03671	5.23549	6.35691	1.03941	0.035387
ENSG00000111602.11_2	TIMELESS	chr12:56810157-56843187	-	protein_coding	2.54744	2.72832	4.75479	7.11324	6.47945	7.02558	1.03952	0.0343704
ENSG00000151553.14_2	FAM160B1	chr10:116581503-116659591	+	protein_coding	1.23091	0.989675	1.43376	3.07369	1.95194	2.487	1.03971	0.0441504
ENSG00000164168.7_2	TMEM184C	chr4:148538534-148593195	+	protein_coding	2.31576	2.16875	3.93877	6.07017	5.31385	5.93408	1.03983	0.0289495
ENSG00000163558.12_2	PRKCI	chr3:169940153-170023769	+	protein_coding	6.71189	6.90135	10.2304	17.0368	14.403	17.6075	1.04057	0.0128723
ENSG00000151806.13_2	GUF1	chr4:44680444-44702943	+	protein_coding	2.75298	3.47271	4.74559	8.39018	6.36859	7.81688	1.04104	0.0486651
ENSG00000166451.13_3	CENPN	chr16:81040103-81066719	+	protein_coding	5.43358	5.88525	7.50692	13.9167	11.847	12.989	1.04159	0.0190748
ENSG00000149292.16_4	TTC12	chr11:113185251-113254266	+	protein_coding	1.27276	1.53576	2.18805	3.42204	3.47541	3.38848	1.04166	0.0256219
ENSG00000066739.11_2	ATG2B	chr14:96745539-96830207	-	protein_coding	1.45411	1.54606	2.17599	4.03453	2.90385	3.72696	1.04297	0.0404208
ENSG00000102755.11_2	FLT1	chr13:28874481-29069282	-	protein_coding	3.45412	3.53025	4.92097	8.86618	7.28509	8.38861	1.04352	0.0200814
ENSG00000149054.15_3	ZNF215	chr11:6947635-7022235	+	protein_coding	0.621394	0.780595	1.37924	1.83351	1.74338	2.15717	1.04383	0.0159462
ENSG00000163069.12_2	SGCB	chr4:52886872-52904648	-	protein_coding	1.98643	2.63779	3.72285	6.11391	5.11104	5.99308	1.04458	0.0373625
ENSG00000138468.15_3	SENP7	chr3:101043049-101232085	-	protein_coding	1.60154	1.49978	2.38062	3.9236	2.77805	4.62031	1.04637	0.0283683
ENSG00000182621.17_3	PLCB1	chr20:8057898-8949007	+	protein_coding	0.136098	0.355022	0.831377	0.804059	0.799465	1.13071	1.04787	0.0481866
ENSG00000181938.13_2	GINS3	chr16:58328984-58440048	+	protein_coding	1.09278	0.903958	1.69941	2.43791	2.30421	2.89976	1.0479	0.00204785
ENSG00000104442.9_2	ARMC1	chr8:66514691-66546452	-	protein_coding	3.35714	3.32554	5.79504	7.60623	8.47659	9.72329	1.04836	0.0067196
ENSG00000030066.13_3	NUP160	chr11:47799639-47870107	-	protein_coding	4.34458	4.39168	7.29738	10.4649	10.1425	12.5834	1.04968	0.00177629
ENSG00000089682.16_2	RBM41	chrX:106307650-106362053	-	protein_coding	1.49042	1.53513	2.08985	3.58356	3.18786	3.82127	1.05015	0.00547101
ENSG00000144827.8_2	ABHD10	chr3:111697857-111712210	+	protein_coding	1.29946	1.16745	2.31113	2.78858	2.83329	4.27256	1.0502	0.00646329
ENSG00000179455.7_2	MKRN3	chr15:23810825-23875222	+	protein_coding	1.0326	1.39023	1.7407	2.65049	2.77165	3.20165	1.05051	0.00217613
ENSG00000153201.15_2	RANBP2	chr2:109335937-109402267	+	protein_coding	5.16655	6.49328	10.312	16.488	12.39	16.6623	1.05149	0.0455968
ENSG00000188529.14_2	SRSF10	chr1:24291294-24307417	-	protein_coding	2.39689	3.48808	5.05408	7.87134	7.32981	7.47215	1.05151	0.0473698
ENSG00000170185.9_2	USP38	chr4:144106070-144144983	+	protein_coding	1.64244	1.66047	2.39942	3.7991	3.06493	4.95836	1.0519	0.0264207
ENSG00000137413.15_2	TAF8	chr6:42018251-42055199	+	protein_coding	0.533794	0.607756	0.900026	1.5452	1.21704	1.47084	1.05202	0.0352438
ENSG00000155313.15_2	USP25	chr21:17102344-17252388	+	protein_coding	5.38214	6.34096	8.89858	15.0425	12.2694	15.4601	1.0525	0.0235298
ENSG00000255690.2_2	TRIL	chr7:28992974-28997908	-	protein_coding	0.367085	0.241659	0.749945	0.7802	0.839145	1.2016	1.05396	0.0130107
ENSG00000108679.12_3	LGALS3BP	chr17:76967320-76976191	-	protein_coding	1.62489	1.08456	1.31686	3.30695	2.42779	2.62716	1.05437	0.00669088
ENSG00000168036.16_3	CTNNB1	chr3:41236328-41301587	+	protein_coding	16.0116	22.3239	35.1719	54.0405	41.4021	57.2453	1.05462	0.0462418
ENSG00000083520.14_2	DIS3	chr13:73326307-73356234	-	protein_coding	2.45415	2.33091	4.28535	6.52373	6.16037	6.18486	1.05678	0.0414889
ENSG00000021776.10_3	AQR	chr15:35143983-35262040	-	protein_coding	4.19385	4.08899	6.54802	10.6106	8.30433	11.9461	1.05718	0.013876
ENSG00000183808.11_3	RBM12B	chr8:94741584-94753245	-	protein_coding	3.16154	4.08779	5.72657	9.13187	7.20267	10.6668	1.0572	0.030442
ENSG00000168803.14_2	ADAL	chr15:43622872-43646753	+	protein_coding	0.56303	0.84675	0.846035	1.71301	1.38642	1.59536	1.05741	0.0452296
ENSG00000111727.11_3	HCFC2	chr12:104458235-104500302	+	protein_coding	2.25772	1.87247	2.06707	4.95035	3.45441	4.51052	1.05938	0.0218408
ENSG00000196678.13_3	ERI2	chr16:20791515-20911671	-	protein_coding	2.42783	3.35212	6.03386	7.99638	7.61097	9.01387	1.05943	0.0292986
ENSG00000198947.15_3	DMD	chrX:31115794-33357558	-	protein_coding	1.05369	1.12804	1.35704	2.60606	2.15602	2.6185	1.06048	0.0137407
ENSG00000106571.12_3	GLI3	chr7:42000548-42277469	-	protein_coding	3.65235	4.91816	5.30082	10.5807	8.31075	10.0417	1.06061	0.0396206
ENSG00000064726.9_3	BTBD1	chr15:83685174-83736106	-	protein_coding	9.04672	9.71485	14.2603	24.2719	19.2668	25.3786	1.06144	0.0194071
ENSG00000137145.20_2	DENND4C	chr9:19230433-19373543	+	protein_coding	4.32186	4.30492	4.74548	9.99493	7.69454	10.2191	1.06146	0.0219631
ENSG00000006282.20_3	SPATA20	chr17:48620419-48633213	+	protein_coding	0.50545	0.439145	0.302727	0.796792	0.873569	0.933795	1.06198	0.0442824
ENSG00000033178.12_2	UBA6	chr4:68478370-68566897	-	protein_coding	1.2339	1.46713	2.70102	3.81443	3.16264	4.30354	1.06227	0.0243761
ENSG00000079482.12_3	OPHN1	chrX:67262186-67653755	-	protein_coding	1.05562	1.19333	1.68596	2.94682	2.181	3.08953	1.06234	0.0318659
ENSG00000185304.14_2	RGPD2	chr2:88055474-88125471	-	protein_coding	0.457511	0.392077	0.66406	1.1944	0.819563	1.14872	1.06312	0.0286225
ENSG00000188725.7_2	SMIM15	chr5:60453536-60458301	-	protein_coding	2.37701	2.95824	5.68812	7.12124	7.40457	8.51246	1.06347	0.0214744
ENSG00000180667.10_2	YOD1	chr1:207217194-207226325	-	protein_coding	1.16623	0.689425	0.722535	1.79576	1.53552	2.05854	1.06388	0.0462908
ENSG00000172244.8_3	C5orf34	chr5:43486803-43515247	-	protein_coding	3.27442	3.25833	6.09115	9.10055	8.43209	8.88472	1.06533	0.0379053
ENSG00000187627.15_4	RGPD1	chr2:87135076-87241099	+	protein_coding	0.269335	0.234923	0.450343	0.765607	0.478909	0.753292	1.06545	0.044809
ENSG00000165392.9_2	WRN	chr8:30891317-31031285	+	protein_coding	1.70836	2.93949	3.52186	5.69379	5.56683	5.83862	1.06558	0.0283754
ENSG00000185305.10_3	ARL15	chr5:53179775-53606412	-	protein_coding	2.63692	2.99257	4.63812	7.23953	5.35998	8.89869	1.06612	0.0327916
ENSG00000145147.19_4	SLIT2	chr4:20254883-20622184	+	protein_coding	11.4993	12.94	21.0852	31.4995	26.8845	36.9377	1.06616	0.0113989
ENSG00000159023.19_3	EPB41	chr1:29213603-29446558	+	protein_coding	1.41254	1.12125	1.83373	3.19113	2.74925	3.205	1.06623	0.00552811
ENSG00000101452.14_3	DHX35	chr20:37590942-37668366	+	protein_coding	1.45405	1.58632	2.81171	4.04626	3.54612	4.66189	1.06626	0.0115392
ENSG00000083720.12_2	OXCT1	chr5:41730167-41870621	-	protein_coding	4.56396	5.51993	8.43915	13.1348	11.2799	14.5123	1.07145	0.0166728
ENSG00000170677.5_3	SOCS6	chr18:67956137-67997436	+	protein_coding	1.05514	1.05761	1.62487	2.93965	2.09347	2.83128	1.07322	0.0337145
ENSG00000164300.16_2	SERINC5	chr5:79407474-79551898	-	protein_coding	0.859771	0.898632	0.978346	1.76548	1.60488	2.39105	1.07396	0.040852
ENSG00000082269.16_3	FAM135A	chr6:71122644-71270877	+	protein_coding	1.38417	1.73235	2.65405	3.33702	3.75166	5.06124	1.07416	0.00440956
ENSG00000173064.12_3	HECTD4	chr12:112597992-112820243	-	protein_coding	1.53784	1.67401	1.68231	3.67469	3.13647	3.49717	1.07468	0.0114451
ENSG00000164091.11_2	WDR82	chr3:52288437-52322036	-	protein_coding	6.04507	6.69264	11.9549	18.2459	16.3035	17.4944	1.07565	0.0423668
ENSG00000175073.7_2	VCPIP1	chr8:67540722-67579452	-	protein_coding	2.97131	3.13576	3.94332	8.18222	5.39128	7.62694	1.07684	0.0488786
ENSG00000113456.18_2	RAD1	chr5:34905369-34919094	-	protein_coding	0.771065	0.961271	1.98566	2.52123	1.99974	3.33579	1.07941	0.0215725
ENSG00000156802.12_3	ATAD2	chr8:124332090-124428590	-	protein_coding	10.3968	10.1924	19.3283	30.2393	23.4633	30.6695	1.07975	0.0288555
ENSG00000176055.9_2	MBLAC2	chr5:89754020-89770585	-	protein_coding	0.790837	0.863496	1.79384	2.404	1.98834	2.90183	1.08091	0.0162896
ENSG00000178397.12_4	FAM220A	chr7:6369040-6388612	-	protein_coding	1.29353	1.91442	2.14953	4.02636	3.74403	3.56584	1.08132	0.0360032
ENSG00000185009.12_2	AP3M1	chr10:75880013-75910821	-	protein_coding	5.76864	6.9665	10.263	16.4609	13.696	18.508	1.08136	0.0177249
ENSG00000196116.7_2	TDRD7	chr9:100174232-100258407	+	protein_coding	3.06662	3.87152	5.70107	9.07826	7.47666	10.1925	1.0815	0.0216052
ENSG00000243244.5_3	STON1	chr2:48756522-48825652	+	protein_coding	0.369391	0.243817	0.676632	0.915619	0.776073	1.03895	1.08205	0.0148128
ENSG00000027075.14_3	PRKCH	chr14:61654277-62017694	+	protein_coding	5.82624	5.30995	9.91269	15.6701	12.7664	16.1382	1.08248	0.017856
ENSG00000121621.6_2	KIF18A	chr11:28042167-28129855	-	protein_coding	3.40121	2.7504	4.19629	6.71748	6.73885	8.45801	1.08254	0.00526662
ENSG00000148343.18_3	MIGA2	chr9:131798900-131834361	+	protein_coding	1.21831	1.37816	1.29988	2.78848	2.30778	3.16958	1.08504	0.0343804
ENSG00000163389.10_2	POGLUT1	chr3:119187785-119213555	+	protein_coding	2.14318	2.63491	4.33354	6.80226	5.52373	7.02271	1.08645	0.0320473
ENSG00000155329.11_2	ZCCHC10	chr5:132332677-132362296	-	protein_coding	1.25851	2.60401	3.69097	3.65059	5.44739	6.94244	1.08649	0.00760919
ENSG00000087053.18_2	MTMR2	chr11:95566046-95658479	-	protein_coding	5.90632	4.8141	7.45036	13.6673	10.5734	14.3557	1.08685	0.00717571
ENSG00000087448.9_2	KLHL42	chr12:27932953-27955973	+	protein_coding	2.30893	2.86227	3.76078	6.71175	5.1968	7.07045	1.08735	0.0303761
ENSG00000117569.18_2	PTBP2	chr1:97187221-97289294	+	protein_coding	2.80628	2.40489	5.63982	7.03115	6.62107	9.42021	1.08835	0.00129482
ENSG00000198898.13_3	CAPZA2	chr7:116451124-116562103	+	protein_coding	4.64481	2.62802	4.41251	8.10259	8.11727	8.63156	1.08863	0.0177451
ENSG00000135336.14_2	ORC3	chr6:88299785-88377171	+	protein_coding	3.39935	5.07469	9.60886	11.5666	11.078	15.8144	1.0887	0.0101658
ENSG00000142207.6_2	URB1	chr21:33683329-33765335	-	protein_coding	1.26575	1.70474	2.14629	3.60793	3.24603	4.02883	1.08874	0.0142638
ENSG00000198890.7_3	PRMT6	chr1:107599301-107601916	+	protein_coding	2.03312	3.73762	5.80783	7.64253	7.42591	9.57468	1.08973	0.0201496
ENSG00000005812.10_3	FBXL3	chr13:77566733-77601330	-	protein_coding	1.86375	1.92459	2.64372	5.07299	3.37324	5.25516	1.09097	0.0426164
ENSG00000185658.13_3	BRWD1	chr21:40556102-40693485	-	protein_coding	2.31926	2.25415	3.73125	5.99496	4.92035	6.7924	1.09238	0.00866676
ENSG00000164961.15_3	WASHC5	chr8:126036502-126104082	-	protein_coding	5.72087	7.47661	12.0913	19.6585	14.6409	19.6247	1.09243	0.0491855
ENSG00000105976.14_3	MET	chr7:116312444-116438440	+	protein_coding	8.98888	10.5172	15.4494	25.9241	20.3254	28.3555	1.09375	0.0235138
ENSG00000143952.19_2	VPS54	chr2:64119280-64246206	-	protein_coding	3.60772	4.40426	7.30844	10.5577	8.93902	13.2178	1.09448	0.0142419
ENSG00000170017.12_3	ALCAM	chr3:105085753-105295744	+	protein_coding	15.0056	17.5442	27.2186	46.7856	34.87	45.9722	1.09449	0.0389329
ENSG00000174799.10_2	CEP135	chr4:56815037-56899529	+	protein_coding	0.8236	0.90986	1.37164	2.46904	1.91977	2.24472	1.09514	0.0385781
ENSG00000115514.11_2	TXNDC9	chr2:99935445-99957165	-	protein_coding	1.03148	1.94326	1.96763	3.23535	3.77111	3.5523	1.09516	0.00912954
ENSG00000159086.14_2	PAXBP1	chr21:34106210-34144169	-	protein_coding	8.41966	8.86765	11.8727	20.585	17.4078	24.3068	1.09523	0.0126744
ENSG00000104067.16_4	TJP1	chr15:29991571-30261068	-	protein_coding	4.29306	7.20156	9.30273	15.747	12.6075	16.0903	1.09561	0.049884
ENSG00000206190.11_3	ATP10A	chr15:25922420-26110319	-	protein_coding	0.562776	0.578248	0.429563	1.1187	1.10725	1.13046	1.09561	0.00794498
ENSG00000073969.18_3	NSF	chr17:44668035-44834830	+	protein_coding	3.98912	4.87569	6.41842	11.4816	9.95736	11.2428	1.09654	0.0207998
ENSG00000092140.14_3	G2E3	chr14:31028329-31089269	+	protein_coding	3.26373	3.29171	4.30103	7.06927	6.46117	9.68841	1.09674	0.0246605
ENSG00000156374.14_3	PCGF6	chr10:105062553-105110891	-	protein_coding	1.92706	1.5149	5.05017	5.9182	5.1441	7.10504	1.09715	0.0323261
ENSG00000107854.5_2	TNKS2	chr10:93558069-93625033	+	protein_coding	4.91412	4.68352	5.94458	12.581	8.40911	12.2641	1.09734	0.0362981
ENSG00000064933.17_3	PMS1	chr2:190648811-190742355	+	protein_coding	1.92318	2.49714	4.80072	5.99815	5.64931	8.09034	1.09796	0.00665635
ENSG00000113300.11_2	CNOT6	chr5:179921412-180005405	+	protein_coding	2.97556	4.45551	6.11253	10.3641	8.51474	10.1215	1.09846	0.0440185
ENSG00000158711.13_2	ELK4	chr1:205566684-205601090	-	protein_coding	1.43412	1.77253	2.46367	3.55641	3.99802	4.59374	1.09924	0.000236013
ENSG00000138078.15_3	PREPL	chr2:44543420-44589001	-	protein_coding	7.83459	7.32301	8.82342	19.0303	13.3367	19.0349	1.09993	0.0289145
ENSG00000165156.14_3	ZHX1	chr8:124260691-124287781	-	protein_coding	3.78304	4.77527	7.84557	11.7064	10.2905	13.1687	1.10013	0.0174272
ENSG00000187240.13_2	DYNC2H1	chr11:102980160-103350591	+	protein_coding	3.25812	3.19875	4.63803	8.47265	7.07575	8.24054	1.10039	0.0135669
ENSG00000169762.16_2	TAPT1	chr4:16162128-16229033	-	protein_coding	0.690164	0.634737	1.48429	1.55734	1.70937	2.75703	1.1005	0.0117307
ENSG00000116957.12_4	TBCE	chr1:235530675-235612283	+	protein_coding	0.992643	1.12723	3.04845	3.52114	3.1025	4.46279	1.10103	0.0255677
ENSG00000139687.13_2	RB1	chr13:48877887-49056122	+	protein_coding	9.13819	6.43232	14.8741	22.4644	18.3239	24.6317	1.10354	0.00781524
ENSG00000084073.8_2	ZMPSTE24	chr1:40723779-40759856	+	protein_coding	3.76514	3.24254	8.95425	8.96315	10.5153	14.8547	1.10497	0.00975312
ENSG00000071794.15_2	HLTF	chr3:148747914-148804341	-	protein_coding	4.70332	6.35871	8.33965	15.3511	11.3789	15.0134	1.10537	0.046782
ENSG00000171100.14_2	MTM1	chrX:149737069-149841795	+	protein_coding	1.79179	2.43072	3.12214	5.43375	4.5085	5.86987	1.10627	0.0248133
ENSG00000186687.15_2	LYRM7	chr5:130506503-130541119	+	protein_coding	0.507874	0.179038	0.678604	1.16629	0.71665	1.05827	1.10696	0.022805
ENSG00000165417.11_2	GTF2A1	chr14:81641796-81687721	-	protein_coding	3.37023	3.91351	5.1594	9.34019	6.80492	10.6734	1.10788	0.0378167
ENSG00000170791.17_3	CHCHD7	chr8:57124245-57131357	+	protein_coding	0.414499	0.912927	0.62576	1.37112	1.33458	1.50571	1.10847	0.0458698
ENSG00000115109.13_2	EPB41L5	chr2:120770581-120936695	+	protein_coding	0.309352	0.306023	0.325076	0.762868	0.693162	0.573231	1.10953	0.0266847
ENSG00000040199.18_3	PHLPP2	chr16:71671738-71758604	-	protein_coding	0.75596	1.19282	2.07862	2.72705	2.71516	3.24804	1.10955	0.021557
ENSG00000167447.12_3	SMG8	chr17:57286761-57292608	+	protein_coding	4.89728	8.88668	4.41949	11.6428	14.4039	13.2699	1.11093	0.018592
ENSG00000164588.6_3	HCN1	chr5:45255052-45696600	-	protein_coding	0.64222	0.518314	0.699129	1.3439	1.3724	1.30145	1.11135	0.0102
ENSG00000100294.12_2	MCAT	chr22:43528212-43539400	-	protein_coding	0.245749	0.548809	1.07796	0.782757	1.15854	2.1053	1.11173	0.0416827
ENSG00000136937.12_3	NCBP1	chr9:100395908-100436030	+	protein_coding	5.09132	7.56525	12.0081	15.8716	15.7774	21.7054	1.11316	0.00600382
ENSG00000162695.11_3	SLC30A7	chr1:101361632-101447309	+	protein_coding	3.79869	4.17054	6.69557	9.8196	7.84885	14.0638	1.11359	0.0340804
ENSG00000118564.14_3	FBXL5	chr4:15606162-15683302	-	protein_coding	9.04125	11.8338	17.7128	28.4809	24.5637	30.5039	1.11447	0.0213654
ENSG00000163867.16_3	ZMYM6	chr1:35451766-35497569	-	protein_coding	0.639636	0.839603	1.72241	2.43647	1.84532	2.65165	1.11476	0.0462821
ENSG00000044446.11_2	PHKA2	chrX:18910418-19002716	-	protein_coding	2.0057	1.85273	2.98646	5.10076	3.73754	5.98725	1.11499	0.0206852
ENSG00000100201.20_2	DDX17	chr22:38879445-38903665	-	protein_coding	27.8635	34.4862	41.5098	82.18	60.9279	81.9137	1.11543	0.0374789
ENSG00000170899.10_2	GSTA4	chr6:52842746-52860176	-	protein_coding	0.689648	0.725619	1.11834	1.40732	2.03	2.06186	1.11802	0.0285988
ENSG00000196083.9_3	IL1RAP	chr3:190231840-190377539	+	protein_coding	0.418928	0.252282	0.716586	0.919122	0.945808	1.14756	1.11816	0.0204032
ENSG00000149231.11_4	CCDC82	chr11:96085933-96123087	-	protein_coding	1.07552	1.11353	1.45595	2.4025	2.05136	3.46057	1.11857	0.0447702
ENSG00000164187.6_2	LMBRD2	chr5:36098514-36152063	-	protein_coding	2.48897	1.7392	2.8959	5.3791	3.80326	6.28757	1.11869	0.0188122
ENSG00000177463.15_3	NR2C2	chr3:14989091-15095107	+	protein_coding	1.92867	2.5742	3.38311	5.85044	4.70334	6.57538	1.11909	0.0273693
ENSG00000102893.15_3	PHKB	chr16:47495034-47735434	+	protein_coding	1.9881	2.19179	3.31427	5.41398	4.85482	6.02953	1.12088	0.00695538
ENSG00000156017.12_3	CARNMT1	chr9:77595936-77643339	-	protein_coding	3.37208	5.60098	8.61368	11.7984	11.0138	15.4441	1.12121	0.0155882
ENSG00000182263.13_2	FIGN	chr2:164449906-164592522	-	protein_coding	2.8165	2.36446	2.49031	5.51987	4.36375	6.84458	1.12474	0.0495055
ENSG00000162819.11_3	BROX	chr1:222885895-222908538	+	protein_coding	5.36999	4.35982	6.50983	12.3857	9.08125	13.9537	1.12507	0.0170301
ENSG00000097046.12_2	CDC7	chr1:91966450-91991321	+	protein_coding	5.19823	4.70991	8.58079	12.4154	11.8466	16.0882	1.12591	0.000238587
ENSG00000053770.11_3	AP5M1	chr14:57735627-57765460	+	protein_coding	1.27651	1.96932	3.50549	4.86532	4.19221	5.68493	1.12674	0.0288753
ENSG00000115159.15_2	GPD2	chr2:157291802-157470247	+	protein_coding	0.848663	1.1698	0.845759	2.26838	1.99504	1.99589	1.12786	0.0222928
ENSG00000107679.14_2	PLEKHA1	chr10:124134212-124202118	+	protein_coding	0.3297	0.348943	0.654531	1.00115	0.751303	1.16148	1.1281	0.0213856
ENSG00000119285.10_3	HEATR1	chr1:236712305-236767804	-	protein_coding	3.19276	3.71998	5.55142	8.9479	7.65121	10.6446	1.12814	0.0115066
ENSG00000064651.13_3	SLC12A2	chr5:127419458-127525380	+	protein_coding	1.2504	1.16518	1.97495	3.22805	2.62653	3.74297	1.12827	0.00737812
ENSG00000128039.10_2	SRD5A3	chr4:56212276-56239263	+	protein_coding	0.494909	1.03883	0.838216	1.563	1.86386	1.75921	1.12857	0.00562972
ENSG00000123983.13_2	ACSL3	chr2:223725652-223809357	+	protein_coding	17.4572	13.1851	19.9252	36.4739	31.6424	42.5086	1.12939	0.00414102
ENSG00000103222.18_2	ABCC1	chr16:16043434-16236931	+	protein_coding	4.12678	3.52918	5.25671	10.2048	7.46958	10.6447	1.13299	0.0147118
ENSG00000134602.15_2	STK26	chrX:131157293-131209971	+	protein_coding	2.59812	2.69317	7.23448	7.79588	8.82041	10.8733	1.13399	0.0205331
ENSG00000131023.12_2	LATS1	chr6:149979289-150039392	-	protein_coding	4.095	3.63516	5.47166	9.30581	8.5573	11.1114	1.13405	0.00156866
ENSG00000011426.10_3	ANLN	chr7:36429415-36493400	+	protein_coding	23.7089	26.5735	43.9006	73.5372	56.4542	76.8598	1.13506	0.0261887
ENSG00000147082.17_2	CCNB3	chrX:49967364-50094909	+	protein_coding	0.982789	1.84493	1.98572	3.45339	3.1868	3.93488	1.13553	0.0276487
ENSG00000197429.10_3	IPP	chr1:46159996-46216322	-	protein_coding	1.78716	4.53168	5.65645	8.60731	8.06619	9.68913	1.13843	0.0425641
ENSG00000108582.11_2	CPD	chr17:28705923-28797007	+	protein_coding	9.92281	9.12495	13.48	25.1259	18.8698	27.6117	1.13844	0.0160364
ENSG00000138035.14_2	PNPT1	chr2:55861400-55921045	-	protein_coding	6.17853	7.38854	12.3413	17.2658	16.3545	23.4211	1.13859	0.00459432
ENSG00000151470.12_2	C4orf33	chr4:130014472-130037795	+	protein_coding	0.399448	0.156362	0.559314	0.873378	0.628593	0.954348	1.13929	0.00337042
ENSG00000080839.11_3	RBL1	chr20:35624752-35724398	-	protein_coding	3.15028	4.55071	9.2211	12.5258	10.4891	14.2703	1.13969	0.0357541
ENSG00000011376.9_3	LARS2	chr3:45429998-45590913	+	protein_coding	2.34565	2.74499	3.72387	6.74182	5.30622	7.38139	1.14029	0.0219508
ENSG00000134352.19_2	IL6ST	chr5:55230923-55290821	-	protein_coding	5.85564	5.55081	5.4342	12.9028	9.64463	14.6149	1.14189	0.0442764
ENSG00000076242.14_2	MLH1	chr3:37034823-37092409	+	protein_coding	2.89318	2.53494	5.54524	8.57194	7.38739	8.27412	1.14299	0.0373127
ENSG00000038210.12_3	PI4K2B	chr4:25235597-25280714	+	protein_coding	3.63034	4.32831	6.90591	11.3536	7.90582	13.5806	1.14358	0.0405359
ENSG00000131263.12_2	RLIM	chrX:73805052-73834452	-	protein_coding	15.9703	11.7577	22.9346	38.3237	30.4205	43.2336	1.14422	0.00271771
ENSG00000187607.15_3	ZNF286A	chr17:15602891-15624101	+	protein_coding	0.561854	0.13089	0.412112	0.880217	0.530641	1.03183	1.14461	0.0384061
ENSG00000196455.7_2	PIK3R4	chr3:130397779-130465673	-	protein_coding	4.51204	5.56762	10.3299	15.7969	12.3086	17.0205	1.14471	0.0325184
ENSG00000146122.16_2	DAAM2	chr6:39760074-39872653	+	protein_coding	0.636689	0.91101	1.22622	2.16725	1.89239	2.0747	1.14498	0.0330238
ENSG00000139117.13_3	CPNE8	chr12:39040624-39301232	-	protein_coding	0.876197	0.976471	1.54526	2.21658	2.09539	3.20249	1.14501	0.0127128
ENSG00000144306.14_3	SCRN3	chr2:175260458-175294303	+	protein_coding	1.11062	1.13009	2.15882	3.41092	2.63806	3.68076	1.14505	0.0210314
ENSG00000125772.12_3	GPCPD1	chr20:5525050-5591672	-	protein_coding	1.21208	0.969984	1.50124	2.62967	2.238	3.28256	1.14584	0.0103163
ENSG00000143702.15_3	CEP170	chr1:243287730-243418650	-	protein_coding	4.72139	3.8708	5.13069	11.5857	8.87138	9.91316	1.14607	0.0138772
ENSG00000135842.16_2	FAM129A	chr1:184759858-184943682	-	protein_coding	1.03959	1.5564	1.93737	3.56866	3.2392	3.23505	1.14752	0.0370507
ENSG00000127804.12_3	METTL16	chr17:2308856-2415185	-	protein_coding	0.534325	0.670506	0.846599	1.47294	1.24409	1.83064	1.1485	0.0235189
ENSG00000132953.16_3	XPO4	chr13:21351468-21477187	-	protein_coding	2.21899	2.53579	4.22333	6.5842	5.23373	8.08747	1.14868	0.0178945
ENSG00000230567.3	FAM203B	chr8:145437880-145440835	+	protein_coding	0	0.37741	0.472684	0.241667	0.704538	0.942876	1.15199	0.0351123
ENSG00000012048.20_3	BRCA1	chr17:41196312-41322262	-	protein_coding	4.04113	3.89459	7.93372	13.1129	10.1404	12.0148	1.15211	0.0464773
ENSG00000173145.11_2	NOC3L	chr10:96092983-96122716	-	protein_coding	5.73594	8.05811	12.6886	20.0683	15.8969	22.9207	1.15287	0.0294583
ENSG00000114166.7_2	KAT2B	chr3:20081515-20195896	+	protein_coding	2.25562	2.85209	3.2933	6.50457	4.85736	7.31942	1.15296	0.0407402
ENSG00000211455.7_3	STK38L	chr12:27396901-27478892	+	protein_coding	2.35898	2.91843	3.88897	7.27204	6.76134	6.38186	1.15522	0.0331471
ENSG00000135899.17_3	SP110	chr2:231032009-231090444	-	protein_coding	0.969376	0.948484	1.35699	2.3798	2.15633	2.75861	1.15543	0.00242508
ENSG00000115464.14_3	USP34	chr2:61414598-61697904	-	protein_coding	4.07125	4.90236	6.1538	11.7969	9.17181	12.74	1.15596	0.0259087
ENSG00000204116.11_3	CHIC1	chrX:72783036-72906937	+	protein_coding	1.28008	0.777251	1.98433	3.15561	2.3382	3.51721	1.15674	0.00436787
ENSG00000146085.7_2	MUT	chr6:49398073-49430904	-	protein_coding	5.26825	4.77532	8.19233	15.1535	11.751	13.7839	1.15784	0.0274128
ENSG00000176024.17_3	ZNF613	chr19:52430400-52452012	+	protein_coding	0.599662	0.496315	1.33366	1.98624	1.4363	1.99905	1.15797	0.0416478
ENSG00000157036.12_3	EXOG	chr3:38537618-38583652	+	protein_coding	0.918953	1.81747	1.32627	2.98408	2.8109	3.27258	1.15828	0.0389341
ENSG00000163625.15_3	WDFY3	chr4:85590763-85887544	-	protein_coding	4.10169	4.65418	5.74451	12.0255	8.62489	11.7406	1.1595	0.0347274
ENSG00000136144.11_2	RCBTB1	chr13:50106082-50159719	-	protein_coding	3.09918	2.78271	4.06806	6.29007	6.50943	9.43408	1.15998	0.0245962
ENSG00000256671.6_3	LIMS4	chr2:111204217-111230652	-	protein_coding	1.06268	0.892973	1.28195	2.73134	2.30873	2.19466	1.16001	0.0266959
ENSG00000113328.18_2	CCNG1	chr5:162864575-162873157	+	protein_coding	16.8354	14.78	14.1117	37.647	26.5089	38.057	1.16046	0.0358316
ENSG00000151116.16_2	UEVLD	chr11:18551156-18610294	-	protein_coding	1.85858	1.1888	2.64981	4.17578	3.52901	5.03148	1.16062	6.46219e-05
ENSG00000049246.14_2	PER3	chr1:7844380-7905237	+	protein_coding	0.477204	0.669484	1.2281	1.7978	1.50566	2.00632	1.16085	0.029529
ENSG00000174989.12_3	FBXW8	chr12:117348761-117468953	+	protein_coding	1.12195	1.03599	1.50621	2.78442	2.61493	2.79643	1.1614	0.00552716
ENSG00000131725.13_3	WDR44	chrX:117480036-117583924	+	protein_coding	2.93791	3.6669	4.97965	8.56514	6.81382	10.5356	1.16157	0.0279087
ENSG00000189184.11_2	PCDH18	chr4:138440072-138453648	-	protein_coding	9.34511	5.22295	9.44062	17.3227	13.2918	23.1718	1.16368	0.0348408
ENSG00000132972.18_3	RNF17	chr13:25338290-25454059	+	protein_coding	2.19808	3.37917	5.02071	8.4536	6.27305	9.01802	1.16382	0.0473738
ENSG00000155542.11_3	SETD9	chr5:56205087-56221359	+	protein_coding	0.734638	0.280838	1.4304	1.32774	1.68693	2.46602	1.164	0.0499551
ENSG00000127311.9_2	HELB	chr12:66696325-66741425	+	protein_coding	0.373615	0.407502	0.551354	0.902137	0.935181	1.14939	1.16445	0.00178281
ENSG00000163428.3_2	LRRC58	chr3:120043356-120068186	-	protein_coding	2.18491	1.51994	1.69504	4.8827	2.75735	4.4638	1.16446	0.0464265
ENSG00000174485.15_3	DENND4A	chr15:65950384-66084631	-	protein_coding	2.12153	2.1107	3.84347	5.99711	5.16946	6.93713	1.16463	0.00630315
ENSG00000154839.9_3	SKA1	chr18:47901365-47920543	+	protein_coding	0.742602	0.811222	1.43669	1.97312	2.33224	2.40038	1.16501	0.0164717
ENSG00000122435.9_2	TRMT13	chr1:100598706-100616053	+	protein_coding	1.62677	2.45092	4.24215	6.00986	5.13256	7.52033	1.16553	0.020267
ENSG00000107290.13_3	SETX	chr9:135136743-135230372	-	protein_coding	3.6686	5.39718	7.1605	13.3471	10.4485	12.6081	1.16575	0.0452105
ENSG00000173852.14_3	DPY19L1	chr7:34968488-35077883	-	protein_coding	4.93342	5.09541	7.46194	12.6102	10.9181	15.723	1.16615	0.0101127
ENSG00000112200.16_4	ZNF451	chr6:56951642-57035105	+	protein_coding	2.19498	2.15064	3.02297	5.91214	4.442	6.19678	1.16745	0.0179301
ENSG00000274641.1_2	HIST1H2BO	chr6:27861241-27861621	+	protein_coding	5.00758	5.1624	3.80503	10.9033	11.3775	9.11568	1.16775	0.00207302
ENSG00000100014.19_4	SPECC1L	chr22:24666785-24813708	+	protein_coding	5.4825	3.49705	7.72396	14.6229	11.3379	11.5712	1.16797	0.048799
ENSG00000168228.14_3	ZCCHC4	chr4:25314407-25372005	+	protein_coding	0.751452	0.955295	2.25148	2.78881	2.49828	3.61265	1.16891	0.0147125
ENSG00000083857.13_3	FAT1	chr4:187508937-187647876	-	protein_coding	2.01956	2.29883	2.45404	5.00295	4.42238	5.82004	1.17063	0.0165022
ENSG00000166479.9_3	TMX3	chr18:66340925-66382535	-	protein_coding	0.757389	0.786896	0.939457	1.78004	1.48844	2.32369	1.17089	0.0343635
ENSG00000048707.13_3	VPS13D	chr1:12290124-12572099	+	protein_coding	1.53073	1.69025	2.44742	4.66763	3.42039	4.68405	1.17198	0.02888
ENSG00000168411.13_3	RFWD3	chr16:74655292-74700779	-	protein_coding	2.24879	2.83574	4.63386	7.97076	5.44985	8.48298	1.17238	0.0460809
ENSG00000094880.10_2	CDC23	chr5:137523337-137549032	-	protein_coding	3.77615	4.12566	6.37869	11.8408	9.4296	10.9231	1.17272	0.0306198
ENSG00000023516.8_2	AKAP11	chr13:42846289-42897403	+	protein_coding	3.23534	3.04945	3.81119	7.90899	5.90285	8.97346	1.17432	0.0264921
ENSG00000184939.15_2	ZFP90	chr16:68563993-68609975	+	protein_coding	1.55308	1.56788	1.54314	4.2625	2.89575	3.38439	1.17656	0.0398232
ENSG00000114933.15_3	INO80D	chr2:206858445-206951027	-	protein_coding	1.05109	1.01135	1.29601	2.63334	2.18752	2.77572	1.17755	0.00736571
ENSG00000111731.12_3	C2CD5	chr12:22601517-22697480	-	protein_coding	4.16489	3.8777	6.16479	12.1121	8.81222	11.2649	1.17994	0.025595
ENSG00000152332.15_2	UHMK1	chr1:162467041-162499419	+	protein_coding	12.1711	14.1371	17.5492	31.9348	25.5638	41.8857	1.1802	0.0392515
ENSG00000187325.4_2	TAF9B	chrX:77385245-77395203	-	protein_coding	4.07851	4.60987	8.27613	9.57257	11.2203	17.6598	1.18056	0.0250836
ENSG00000152193.7_2	RNF219	chr13:79188426-79233314	-	protein_coding	0.696697	1.09949	1.68867	2.81015	2.30399	2.78837	1.18121	0.0446069
ENSG00000070950.9_3	RAD18	chr3:8817088-9005457	-	protein_coding	0.6155	0.569511	1.06444	1.70155	1.51813	1.88339	1.18179	0.00650883
ENSG00000198315.10_2	ZKSCAN8	chr6:28109688-28127250	+	protein_coding	1.33299	1.91756	2.43858	4.02911	3.57766	5.30619	1.18254	0.0236686
ENSG00000156735.10_2	BAG4	chr8:38034051-38070819	+	protein_coding	2.49098	2.86477	4.2016	7.89333	5.77171	8.05449	1.18431	0.030714
ENSG00000119041.10_3	GTF3C3	chr2:197627756-197664449	-	protein_coding	2.19354	2.13624	4.19024	6.78402	5.24399	7.34044	1.18478	0.0176808
ENSG00000159459.11_3	UBR1	chr15:43235095-43398311	-	protein_coding	2.41466	2.84354	4.34899	8.07691	5.65941	8.10689	1.185	0.039643
ENSG00000119912.15_2	IDE	chr10:94211441-94333833	-	protein_coding	3.42855	3.76952	6.32864	9.75358	9.33983	11.6757	1.18567	0.00263974
ENSG00000137992.14_2	DBT	chr1:100652475-100715390	-	protein_coding	2.00352	1.91147	3.01681	5.79393	4.10904	5.86926	1.18608	0.0237314
ENSG00000129292.20_3	PHF20L1	chr8:133787604-133861052	+	protein_coding	1.34604	1.81886	2.45706	4.28051	3.54516	4.97474	1.18705	0.0212299
ENSG00000184178.15_3	SCFD2	chr4:53739149-54232242	-	protein_coding	1.0701	1.09898	1.1562	2.71493	1.99087	2.86549	1.18706	0.0326926
ENSG00000162065.12_3	TBC1D24	chr16:2525052-2559561	+	protein_coding	0.251468	0.660084	0.835181	1.2856	1.27591	1.4162	1.18728	0.0362526
ENSG00000132294.14_3	EFR3A	chr8:132916335-133025889	+	protein_coding	8.62793	9.93371	13.2904	25.4287	18.3529	28.7595	1.18741	0.0348513
ENSG00000122870.11_3	BICC1	chr10:60272900-60591197	+	protein_coding	1.32574	1.22195	1.36297	3.10754	2.31369	3.48903	1.18806	0.03172
ENSG00000160219.11_2	GAB3	chrX:153903526-153979858	-	protein_coding	0.408475	0.404095	0.824752	1.30168	1.04984	1.3816	1.18904	0.0201251
ENSG00000174442.11_2	ZWILCH	chr15:66797297-66842466	+	protein_coding	3.83121	3.86446	12.5824	14.485	12.0622	19.7032	1.18954	0.0142714
ENSG00000131844.15_2	MCCC2	chr5:70883115-70954531	+	protein_coding	1.40269	1.10473	2.40847	4.29942	2.96357	3.95949	1.19086	0.0355138
ENSG00000113441.15_3	LNPEP	chr5:96271098-96373219	+	protein_coding	1.18735	1.1165	1.53173	3.06522	2.29401	3.40013	1.19138	0.0193845
ENSG00000177485.6_3	ZBTB33	chrX:119384607-119392253	+	protein_coding	5.82181	5.42281	7.30079	13.1291	11.6216	17.6033	1.19143	0.0230311
ENSG00000164050.12_2	PLXNB1	chr3:48445261-48471460	-	protein_coding	3.06222	4.17375	4.5923	9.71103	7.00023	10.3923	1.19624	0.0480921
ENSG00000180008.8_2	SOCS4	chr14:55493948-55516206	+	protein_coding	2.11786	2.51784	3.99331	6.80857	6.69308	6.28361	1.19716	0.0363999
ENSG00000112992.16_3	NNT	chr5:43602794-43707507	+	protein_coding	5.48531	6.73629	10.3225	19.1771	13.7107	18.8105	1.19737	0.0411363
ENSG00000152749.7_2	GPR180	chr13:95254157-95286899	+	protein_coding	0.49566	0.77117	1.42939	1.89816	1.57737	2.71477	1.19907	0.0236614
ENSG00000123473.15_2	STIL	chr1:47715811-47779819	-	protein_coding	3.26012	4.25617	5.99585	11.2651	8.63869	11.1427	1.20017	0.0337824
ENSG00000107789.15_2	MINPP1	chr10:89264632-89313217	+	protein_coding	2.27527	3.57258	6.58769	8.65328	8.9921	10.9304	1.20032	0.0117294
ENSG00000083097.14_2	DOPEY1	chr6:83777385-83881069	+	protein_coding	1.86632	1.43801	2.48409	3.65972	4.0702	5.57503	1.20072	0.0222252
ENSG00000164031.16_3	DNAJB14	chr4:100817405-100867883	-	protein_coding	0.724552	0.773466	1.34172	2.30455	1.62826	2.59588	1.20104	0.0278745
ENSG00000111961.17_3	SASH1	chr6:148593440-148873186	+	protein_coding	2.98314	3.60951	4.16656	9.35304	6.33378	9.04926	1.20105	0.047923
ENSG00000178685.13_3	PARP10	chr8:145051321-145086940	-	protein_coding	1.1704	1.47549	1.90525	3.53793	2.97831	3.94939	1.20136	0.0159791
ENSG00000124459.11_2	ZNF45	chr19:44416781-44439430	-	protein_coding	1.33213	2.22904	2.64906	5.2647	4.44306	4.58413	1.20248	0.0497717
ENSG00000104093.13_3	DMXL2	chr15:51739908-51915030	-	protein_coding	0.730715	0.82856	1.58234	2.54053	1.92669	2.7641	1.20275	0.0260848
ENSG00000173567.14_3	ADGRF3	chr2:26531041-26569685	-	protein_coding	0.696857	0.994268	0.994927	2.17367	2.00348	2.00653	1.20298	0.0173211
ENSG00000149346.14_2	SLX4IP	chr20:10415951-10617477	+	protein_coding	0.627712	0.785696	1.21989	2.28027	1.81601	1.9786	1.20598	0.0492879
ENSG00000051825.14_4	MPHOSPH9	chr12:123636867-123728561	-	protein_coding	1.41915	1.57175	2.486	4.15062	4.04254	4.45286	1.20725	0.00870406
ENSG00000275052.4_2	PPP4R3B	chr2:55774428-55846015	-	protein_coding	6.51903	6.41908	10.6261	16.9624	16.7586	20.7111	1.20786	0.000106988
ENSG00000176853.15_3	FAM91A1	chr8:124780696-124827692	+	protein_coding	5.07633	5.08759	7.38029	14.4616	10.2919	15.7866	1.20835	0.0260722
ENSG00000133131.14_3	MORC4	chrX:106057101-106243474	-	protein_coding	1.53098	1.473	2.68424	4.50701	3.56137	5.07899	1.20872	0.010784
ENSG00000080503.22_3	SMARCA2	chr9:1980290-2193624	+	protein_coding	1.95731	2.20702	2.94735	5.79504	4.88044	5.76319	1.20883	0.0136266
ENSG00000112308.12_2	C6orf62	chr6:24705089-24721064	-	protein_coding	14.6041	21.3786	41.063	58.7106	50.118	69.2682	1.20888	0.02313
ENSG00000156136.9_3	DCK	chr4:71858255-71896631	+	protein_coding	6.9462	5.47527	11.3929	17.0954	15.786	22.1721	1.209	0.000328985
ENSG00000144369.12_2	FAM171B	chr2:187558698-187630692	+	protein_coding	1.70437	1.26547	1.877	4.23743	2.69303	4.27912	1.20962	0.0259864
ENSG00000023909.9_2	GCLM	chr1:94350761-94375012	-	protein_coding	2.11912	1.94181	3.33596	6.08833	4.5941	6.43398	1.21039	0.0139503
ENSG00000205765.8_2	C5orf51	chr5:41904290-41921738	+	protein_coding	4.51149	4.27523	7.76131	13.1236	9.90849	15.3173	1.21254	0.0140933
ENSG00000136925.14_2	TSTD2	chr9:100362362-100395857	-	protein_coding	0.848442	1.11132	1.88176	2.99174	2.27934	3.63374	1.21291	0.0270489
ENSG00000070061.14_3	ELP1	chr9:111629797-111696396	-	protein_coding	3.18089	2.78094	7.25186	10.2988	8.52202	11.8196	1.21341	0.0157162
ENSG00000184860.9_2	SDR42E1	chr16:82022460-82045093	-	protein_coding	0.347624	0.568206	1.07527	1.48607	1.17668	1.96546	1.21689	0.0290174
ENSG00000176749.8_3	CDK5R1	chr17:30813637-30818274	+	protein_coding	0.565828	0.800868	1.32132	1.78262	2.27548	2.19336	1.21765	0.0209189
ENSG00000080200.9_2	CRYBG3	chr3:97540884-97663807	+	protein_coding	1.11392	1.06583	1.17361	3.10381	2.20066	2.50229	1.21912	0.0290824
ENSG00000125630.15_2	POLR1B	chr2:113299492-113334727	+	protein_coding	2.99891	4.35134	8.74541	12.4731	9.31905	15.7284	1.22101	0.0317285
ENSG00000151503.12_3	NCAPD3	chr11:134020014-134095348	-	protein_coding	2.52051	2.78584	5.65313	8.71941	7.0533	9.77662	1.2211	0.0184077
ENSG00000011566.14_3	MAP4K3	chr2:39476407-39664453	-	protein_coding	4.01143	4.00918	6.1519	11.7941	8.26971	12.9827	1.2214	0.0268361
ENSG00000116678.19_3	LEPR	chr1:65886335-66107242	+	protein_coding	1.05187	1.06894	1.90449	2.66394	2.52482	4.19729	1.22142	0.020054
ENSG00000138018.17_2	SELENOI	chr2:26531415-26618759	+	protein_coding	0.925871	0.855081	1.78918	2.33945	1.99666	3.98925	1.22154	0.0378281
ENSG00000164989.16_3	CCDC171	chr9:15553084-16061661	+	protein_coding	0.322917	0.323637	0.419521	0.937369	0.617299	0.933634	1.22285	0.0376954
ENSG00000135999.11_2	EPC2	chr2:149402009-149545137	+	protein_coding	4.48225	3.55379	5.01951	11.6886	7.91039	10.8877	1.22352	0.0194863
ENSG00000161533.11_3	ACOX1	chr17:73937588-73975444	-	protein_coding	1.72157	1.34699	2.73265	5.13206	3.56047	4.8836	1.22665	0.0241049
ENSG00000083642.18_2	PDS5B	chr13:33160564-33352157	+	protein_coding	1.40009	1.80179	3.21632	5.27186	3.92771	5.83947	1.22847	0.0311409
ENSG00000102780.16_3	DGKH	chr13:42614172-42830714	+	protein_coding	0.675854	0.633521	1.22503	2.26271	1.39039	2.28713	1.22887	0.0426821
ENSG00000161328.10_2	LRRC56	chr11:537527-554916	+	protein_coding	0.332244	0.809472	0.371571	0.935897	1.29826	1.31701	1.23061	0.0384264
ENSG00000139505.11_2	MTMR6	chr13:25820339-25862147	-	protein_coding	2.19261	3.69914	4.6867	7.90916	6.47556	10.4555	1.23155	0.0406485
ENSG00000161981.10_2	SNRNP25	chr16:103010-107669	+	protein_coding	2.03352	1.8437	2.48862	5.02637	5.55463	4.37325	1.23213	0.0327482
ENSG00000101751.10_3	POLI	chr18:51795774-51847636	+	protein_coding	0.349954	0.212064	0.709098	0.820486	1.01225	1.15358	1.23227	0.0378295
ENSG00000151239.13_3	TWF1	chr12:44187526-44200178	-	protein_coding	7.49353	5.75386	10.5539	19.4361	15.0156	21.5217	1.2337	0.00529452
ENSG00000135272.10_3	MDFIC	chr7:114562209-114659256	+	protein_coding	1.16011	0.998516	2.05982	3.24586	2.82541	3.85245	1.23417	0.00235888
ENSG00000112078.13_2	KCTD20	chr6:36410544-36458920	+	protein_coding	1.58382	2.88969	4.08103	6.77278	5.70654	7.66135	1.23535	0.0312407
ENSG00000086200.16_3	IPO11	chr5:61699799-61924409	+	protein_coding	2.72288	3.73511	7.0836	10.1008	8.80651	13.0002	1.2365	0.0118943
ENSG00000189050.15_3	RNFT1	chr17:58029601-58042122	-	protein_coding	1.62829	2.67983	3.31904	5.83153	4.68556	7.46872	1.23764	0.0412356
ENSG00000173542.8_3	MOB1B	chr4:71768043-71888166	+	protein_coding	1.6843	1.5675	1.91084	4.2614	2.92804	4.98952	1.23821	0.0444239
ENSG00000140367.11_3	UBE2Q2	chr15:76135626-76193419	+	protein_coding	1.42887	3.1897	4.77287	7.32746	6.38803	8.44103	1.23831	0.0362454
ENSG00000198001.13_2	IRAK4	chr12:44152747-44183346	+	protein_coding	1.13162	1.11163	2.35329	3.91368	3.00972	3.92892	1.23938	0.0286295
ENSG00000062725.9_2	APPBP2	chr17:58520510-58603580	-	protein_coding	3.01959	3.44496	4.91987	9.77499	6.61953	10.5079	1.24068	0.0391254
ENSG00000154548.8_2	SRSF12	chr6:89805678-89827800	-	protein_coding	0.292158	0.346604	0.620207	0.855238	1.0992	1.02444	1.24252	0.0294907
ENSG00000156299.13_3	TIAM1	chr21:32490734-32932290	-	protein_coding	2.95227	4.40081	5.34629	10.8159	8.07702	11.1705	1.24325	0.0409642
ENSG00000047621.11_3	C12orf4	chr12:4596894-4647674	-	protein_coding	1.15937	2.07538	4.02954	5.91035	4.24913	7.03982	1.24345	0.0487321
ENSG00000164933.11_3	SLC25A32	chr8:104410863-104427417	-	protein_coding	2.78338	1.95854	4.4527	6.91345	7.51473	7.34488	1.24368	0.0320849
ENSG00000172954.13_2	LCLAT1	chr2:30670092-30867091	+	protein_coding	1.44844	1.90976	2.29339	4.18357	3.52008	5.67956	1.2437	0.0381999
ENSG00000139354.10_3	GAS2L3	chr12:100967461-101022064	+	protein_coding	1.48288	1.2286	2.27474	4.31615	3.64084	3.8509	1.24373	0.025394
ENSG00000270882.2_2	HIST2H4A	chr1:149804223-149811339	+	protein_coding	3.87363	5.16839	7.70061	13.2509	11.3702	15.0336	1.24397	0.0144825
ENSG00000173218.14_2	VANGL1	chr1:116184574-116240845	+	protein_coding	1.06168	1.19136	2.72855	4.14944	3.06378	4.5862	1.24404	0.030694
ENSG00000058804.11_2	NDC1	chr1:54231133-54304533	-	protein_coding	6.47116	9.86334	15.2261	22.0814	21.4341	31.2524	1.24429	0.00959363
ENSG00000163539.16_3	CLASP2	chr3:33537737-33759848	-	protein_coding	0.827761	1.02725	1.42926	2.68921	2.22765	2.86614	1.24476	0.0162267
ENSG00000159917.15_3	ZNF235	chr19:44732882-44809199	-	protein_coding	0.764622	0.266333	0.674047	1.74787	0.977067	1.31725	1.24536	0.0173379
ENSG00000134313.15_3	KIDINS220	chr2:8861211-8977760	-	protein_coding	2.8381	3.44405	3.36378	8.10536	7.30507	7.48519	1.24708	0.00942964
ENSG00000116406.18_2	EDEM3	chr1:184659365-184724047	-	protein_coding	2.66666	3.56866	5.71506	10.5674	8.43246	9.38049	1.24783	0.0490994
ENSG00000184445.11_3	KNTC1	chr12:123011793-123110943	+	protein_coding	2.58547	2.0659	3.98084	7.54094	5.44329	7.51597	1.24783	0.0157121
ENSG00000067596.10_3	DHX8	chr17:41561233-41621831	+	protein_coding	2.41262	4.37642	5.71264	10.5821	9.07016	10.0481	1.24836	0.0425999
ENSG00000165338.16_3	HECTD2	chr10:93169037-93274586	+	protein_coding	0.611452	0.46709	1.27522	1.91582	1.38499	2.2913	1.24842	0.0113471
ENSG00000146463.11_3	ZMYM4	chr1:35734568-35887659	+	protein_coding	2.86596	2.99756	4.3861	8.59526	7.4567	8.31251	1.24921	0.0126736
ENSG00000169967.16_2	MAP3K2	chr2:128056306-128146041	-	protein_coding	1.05557	0.709325	1.19905	2.50925	1.69525	2.84481	1.24996	0.0200818
ENSG00000051341.13_2	POLQ	chr3:121150274-121265488	-	protein_coding	2.09427	2.75444	6.11626	8.48481	7.9514	9.65605	1.25072	0.0258336
ENSG00000109189.12_2	USP46	chr4:53457138-53525502	-	protein_coding	1.08739	1.11143	1.8596	3.156	2.79416	3.71032	1.25118	0.0035593
ENSG00000154309.8_3	DISP1	chr1:223045613-223179337	+	protein_coding	0.613998	1.49875	2.63009	3.58461	3.13812	4.57732	1.25251	0.0322588
ENSG00000120756.12_3	PLS1	chr3:142315229-142432506	+	protein_coding	1.0741	0.933014	2.86097	4.13511	2.74037	4.7376	1.25432	0.0312173
ENSG00000091409.14_3	ITGA6	chr2:173292082-173371010	+	protein_coding	2.40699	1.75442	2.68653	5.55652	5.53378	5.25769	1.25537	0.0119214
ENSG00000135297.15_2	MTO1	chr6:74171301-74218959	+	protein_coding	0.824992	0.687357	1.70889	2.83263	2.22842	2.63778	1.25702	0.0411142
ENSG00000120324.8_2	PCDHB10	chr5:140571926-140575215	+	protein_coding	0.959097	1.02096	1.8955	3.01255	2.36007	3.90467	1.2593	0.0160752
ENSG00000162769.12_2	FLVCR1	chr1:213031597-213072705	+	protein_coding	0.456088	0.712807	1.06527	1.4615	1.66591	2.22157	1.25953	0.00342435
ENSG00000056277.15_2	ZNF280C	chrX:129336685-129402873	-	protein_coding	1.79183	1.63783	3.02523	5.86942	3.95163	5.63394	1.25961	0.0315041
ENSG00000135763.9_2	URB2	chr1:229761981-229795946	+	protein_coding	0.195696	0.961773	1.38937	1.91137	1.87936	2.30877	1.25998	0.0468422
ENSG00000100697.14_2	DICER1	chr14:95552565-95624347	-	protein_coding	1.49779	2.32448	3.31441	5.65574	4.82301	6.62	1.26056	0.020187
ENSG00000204410.14_3	MSH5	chr6:31707725-31730611	+	protein_coding	0.0410599	0.150029	0.599957	0.427113	0.375874	1.0938	1.26173	0.0418395
ENSG00000116830.11_2	TTF2	chr1:117602925-117650075	+	protein_coding	1.02771	1.54243	3.05349	4.65921	3.93181	4.90602	1.26307	0.0380124
ENSG00000109927.9_3	TECTA	chr11:120971882-121062202	+	protein_coding	1.193	1.28027	1.01498	3.25919	2.23175	2.88176	1.26319	0.0416747
ENSG00000173950.15_3	XXYLT1	chr3:194789008-194991896	-	protein_coding	0.0678055	0.304239	0.502299	0.624552	0.623942	0.855062	1.26656	0.0312013
ENSG00000114331.13_3	ACAP2	chr3:194995465-195163807	-	protein_coding	1.97965	2.20828	2.26474	5.54868	4.18981	5.79429	1.26735	0.0285539
ENSG00000145287.10_2	PLAC8	chr4:84011201-84058228	-	protein_coding	0.191979	0.419385	0.656764	0.66999	1.00027	1.38589	1.26901	0.0146265
ENSG00000154229.11_3	PRKCA	chr17:64298754-64806861	+	protein_coding	1.93835	2.08552	3.19212	6.41918	4.60918	6.36725	1.26945	0.027573
ENSG00000177683.13_3	THAP5	chr7:108194987-108210194	-	protein_coding	0.688257	0.911899	1.17234	2.26959	1.64327	2.77291	1.26991	0.0450315
ENSG00000112249.13_3	ASCC3	chr6:100956070-101329248	-	protein_coding	3.75596	3.3871	4.79323	10.2438	7.43869	11.118	1.27074	0.0190104
ENSG00000129028.8_2	THAP10	chr15:71173681-71185124	-	protein_coding	3.37417	5.19474	9.64912	14.0758	11.0944	18.7894	1.27081	0.0261036
ENSG00000104626.14_2	ERI1	chr8:8859657-8974256	+	protein_coding	0.795178	0.816054	1.26418	2.5627	1.75084	2.63133	1.27218	0.0300132
ENSG00000178074.5_3	C2orf69	chr2:200775979-200820658	+	protein_coding	1.90636	1.23849	2.85108	3.96506	3.95285	6.57176	1.27297	0.0279265
ENSG00000174483.19_3	BBS1	chr11:66278077-66301098	+	protein_coding	1.5072	0.590868	2.21782	4.10574	2.62879	3.696	1.27308	0.0242659
ENSG00000189367.14_4	KIAA0408	chr6:127761488-127780536	-	protein_coding	0.16237	1.20115	1.48863	2.02563	2.25343	2.62427	1.27524	0.0345063
ENSG00000085491.15_2	SLC25A24	chr1:108676658-108743471	-	protein_coding	3.29672	3.29227	6.66371	11.5811	8.78784	11.7087	1.27529	0.0250887
ENSG00000140830.8_2	TXNL4B	chr16:72078188-72128330	-	protein_coding	0.405524	1.06171	1.22309	2.01602	2.06552	2.43379	1.27606	0.0189508
ENSG00000112419.14_3	PHACTR2	chr6:143857982-144152322	+	protein_coding	2.15295	3.14265	4.01184	7.60576	6.16149	8.77541	1.2762	0.0259114
ENSG00000103479.15_3	RBL2	chr16:53467889-53525561	+	protein_coding	3.45313	3.641	5.53008	11.3368	7.16392	12.0961	1.27719	0.0434517
ENSG00000152223.12_3	EPG5	chr18:43427574-43547240	-	protein_coding	0.650886	0.899857	1.05287	2.09057	1.58012	2.64749	1.27899	0.0483217
ENSG00000107362.13_2	ABHD17B	chr9:74477368-74525847	-	protein_coding	2.02989	3.20355	5.31835	8.21084	7.11721	10.2848	1.27938	0.0166026
ENSG00000122482.20_2	ZNF644	chr1:91380855-91487829	-	protein_coding	5.09206	6.18003	9.02257	17.8504	12.8711	18.5585	1.2799	0.0313641
ENSG00000076685.18_3	NT5C2	chr10:104847774-104953063	-	protein_coding	2.79793	4.12007	4.60452	9.85771	8.2625	9.87259	1.2806	0.0231129
ENSG00000075089.9_3	ACTR6	chr12:100592900-100635643	+	protein_coding	1.97555	2.89127	4.57044	7.13587	6.91439	8.88379	1.28105	0.0057007
ENSG00000077254.14_4	USP33	chr1:78161672-78225537	-	protein_coding	3.78205	3.85084	5.93267	12.4364	9.13864	11.4075	1.28175	0.0273222
ENSG00000132434.9_2	LANCL2	chr7:55433141-55501435	+	protein_coding	0.855788	0.895781	1.26248	2.78179	1.90498	2.64357	1.28218	0.0325752
ENSG00000204764.13_3	RANBP17	chr5:170288874-170727019	+	protein_coding	0.654098	0.529623	1.06791	1.48461	1.40031	2.59235	1.28249	0.0410788
ENSG00000122008.15_3	POLK	chr5:74807581-74896969	+	protein_coding	0.807997	0.947932	1.07672	2.61244	1.70363	2.59107	1.28594	0.0491228
ENSG00000113319.12_2	RASGRF2	chr5:80256491-80525975	+	protein_coding	0.721835	0.901735	1.05293	2.50061	2.03101	1.99908	1.28689	0.0365552
ENSG00000162601.9_2	MYSM1	chr1:59120411-59165764	-	protein_coding	2.51684	2.55025	2.89911	6.80889	4.83946	7.79419	1.28726	0.0398704
ENSG00000169519.20_3	METTL15	chr11:28129795-28548588	+	protein_coding	0.284032	0.2233	0.307948	0.649888	0.520584	0.820686	1.28824	0.0252952
ENSG00000183655.12_2	KLHL25	chr15:86302554-86338261	-	protein_coding	0.136335	0.245399	0.472465	0.65653	0.720008	0.709888	1.28839	0.042648
ENSG00000232434.2_2	C9orf172	chr9:139738867-139743253	+	protein_coding	0.352703	0.30416	0.534326	0.881514	1.01707	1.01122	1.28852	0.0152662
ENSG00000186130.4_2	ZBTB6	chr9:125670335-125675609	-	protein_coding	1.63398	1.48339	3.10677	5.70884	3.70112	5.81874	1.29085	0.032566
ENSG00000255561.6_3	FDXACB1	chr11:111744780-111751967	-	protein_coding	1.17566	1.61632	2.49856	2.85728	4.31738	5.78058	1.29205	0.0319207
ENSG00000186017.14_3	ZNF566	chr19:36936021-36980804	-	protein_coding	0.325249	0.28099	0.752069	0.976888	0.895034	1.45541	1.29256	0.00155179
ENSG00000135069.13_2	PSAT1	chr9:80912059-80945009	+	protein_coding	12.307	18.6978	38.7452	58.6853	47.243	64.9372	1.2926	0.0339406
ENSG00000120008.15_2	WDR11	chr10:122610687-122669036	+	protein_coding	1.73949	2.39095	4.3715	7.68135	5.68308	7.4641	1.2927	0.0464939
ENSG00000171435.13_2	KSR2	chr12:117890817-118406788	-	protein_coding	0.428221	0.417205	0.583677	1.28377	0.951071	1.26706	1.29303	0.0176166
ENSG00000275835.4_3	TUBGCP5	chr15:22833395-22889876	+	protein_coding	0.994057	1.08267	2.09586	3.84008	2.45278	3.93201	1.29307	0.0435938
ENSG00000137672.12_3	TRPC6	chr11:101322295-101743293	-	protein_coding	1.42646	1.31764	3.37851	5.04625	4.23633	5.73008	1.29396	0.0149769
ENSG00000101596.14_3	SMCHD1	chr18:2655737-2805015	+	protein_coding	2.12084	2.06477	3.44959	6.96305	5.06138	6.73634	1.29698	0.0230508
ENSG00000168792.4_2	ABHD15	chr17:27887565-27894155	-	protein_coding	0.181863	0.279298	0.518126	0.816308	0.647591	0.944121	1.29804	0.0276218
ENSG00000161048.11_3	NAPEPLD	chr7:102740223-102790007	-	protein_coding	0.301983	0.682538	1.13065	1.77716	1.48762	1.94411	1.3002	0.0433455
ENSG00000077514.8_3	POLD3	chr11:74204896-74380162	+	protein_coding	1.44758	1.81503	3.48466	5.02339	5.34531	6.25119	1.30054	0.00630242
ENSG00000104154.6_2	SLC30A4	chr15:45771809-45815005	-	protein_coding	0.602882	0.462952	1.12218	1.73948	1.40329	2.25169	1.30186	0.00359655
ENSG00000186638.16_3	KIF24	chr9:34252379-34311369	-	protein_coding	1.84821	1.27253	2.02694	5.19713	3.3173	4.19078	1.30343	0.0262375
ENSG00000130023.15_3	ERMARD	chr6:170151718-170181680	+	protein_coding	0.459848	0.78289	1.05188	1.56206	1.92541	2.17624	1.30349	0.000107694
ENSG00000163053.10_3	SLC16A14	chr2:230899690-230933715	-	protein_coding	0.389239	1.01379	1.68645	2.22951	2.5946	2.82076	1.30713	0.017939
ENSG00000162378.12_2	ZYG11B	chr1:53192139-53293014	+	protein_coding	0.958847	1.1584	2.63237	4.04139	3.07061	4.64577	1.30773	0.0247357
ENSG00000010072.15_2	SPRTN	chr1:231472850-231490769	+	protein_coding	0.388899	0.399659	0.571703	1.26829	1.15913	0.948254	1.31129	0.0473545
ENSG00000113658.16_3	SMAD5	chr5:135468534-135524435	+	protein_coding	1.20923	1.82212	3.1751	5.0944	3.66224	6.64973	1.31169	0.0390697
ENSG00000140992.18_3	PDPK1	chr16:2587965-2653189	+	protein_coding	0.786063	0.956974	1.10006	2.39221	1.90409	2.76157	1.31177	0.0256534
ENSG00000183475.12_2	ASB7	chr15:101142739-101191910	+	protein_coding	2.10115	2.2854	3.3943	6.58627	4.77051	7.96517	1.31224	0.0299704
ENSG00000180488.14_3	MIGA1	chr1:78245309-78345224	+	protein_coding	1.72785	2.22424	2.39703	5.86871	4.08592	5.81622	1.31263	0.0429256
ENSG00000100934.14_3	SEC23A	chr14:39501123-39578850	-	protein_coding	6.08577	6.5571	11.6837	19.5769	16.7078	24.1517	1.31289	0.00667198
ENSG00000163946.13_3	FAM208A	chr3:56654161-56717265	-	protein_coding	4.28892	5.78757	8.75401	16.7112	11.8583	18.2477	1.31397	0.036596
ENSG00000215114.8_2	UBXN2B	chr8:59323823-59364060	+	protein_coding	1.74196	1.33808	2.19141	4.80076	3.60486	4.70236	1.31418	0.00794098
ENSG00000187792.4_2	ZNF70	chr22:24080865-24093279	-	protein_coding	0.363294	0.247263	0.255499	0.845148	0.667063	0.641656	1.3144	0.00423607
ENSG00000058668.14_3	ATP2B4	chr1:203595689-203713209	+	protein_coding	1.04368	1.15373	1.64057	3.5071	2.72098	3.33407	1.31699	0.0208717
ENSG00000146143.17_3	PRIM2	chr6:57179603-57513375	+	protein_coding	2.00447	1.83882	3.75014	6.87362	4.8581	7.19355	1.31749	0.0212435
ENSG00000136122.15_2	BORA	chr13:73301887-73330336	+	protein_coding	2.01941	3.65135	5.16999	8.69895	7.05204	11.2757	1.31792	0.0333641
ENSG00000111885.6_3	MAN1A1	chr6:119498374-119670926	-	protein_coding	9.72881	7.94716	10.131	27.3718	15.5728	26.4675	1.31974	0.0477457
ENSG00000024526.16_3	DEPDC1	chr1:68939835-68962904	-	protein_coding	5.57209	5.03589	7.52572	15.8609	11.2515	18.177	1.3205	0.0238013
ENSG00000120696.8_2	KBTBD7	chr13:41763969-41768702	-	protein_coding	0.520793	0.365105	0.688073	1.56095	0.912612	1.4626	1.32238	0.0311686
ENSG00000138185.19_4	ENTPD1	chr10:97471536-97629452	+	protein_coding	0.419062	0.305007	0.471755	1.16871	0.854675	0.969847	1.3237	0.0160026
ENSG00000172361.5_3	CFAP53	chr18:47753563-47792892	-	protein_coding	0.139433	0.156509	1.02004	0.937495	0.777932	1.57928	1.32401	0.0115584
ENSG00000135341.17_2	MAP3K7	chr6:91223292-91296764	-	protein_coding	1.70877	3.035	2.77211	6.7162	5.57991	6.5488	1.32616	0.0336566
ENSG00000066422.4_2	ZBTB11	chr3:101367733-101396339	-	protein_coding	1.92408	1.55225	2.28727	5.12222	4.09144	5.23903	1.3263	0.0043758
ENSG00000133103.16_2	COG6	chr13:40229764-40365802	+	protein_coding	0.546915	1.02323	1.65198	2.28268	2.21359	3.58512	1.32659	0.0182923
ENSG00000213341.10_3	CHUK	chr10:101948055-101989376	-	protein_coding	2.06015	2.16284	4.56344	6.69793	7.01547	8.32798	1.32687	0.00562291
ENSG00000165572.7_2	KBTBD6	chr13:41701705-41706882	-	protein_coding	1.01822	1.29891	2.08653	3.904	3.29287	3.86215	1.32845	0.0226364
ENSG00000179152.19_2	TCAIM	chr3:44379611-44450943	+	protein_coding	0.933854	1.2886	1.97158	3.56629	2.87463	4.09238	1.32855	0.0198323
ENSG00000137871.19_3	ZNF280D	chr15:56922379-57210769	-	protein_coding	0.446503	0.336978	0.685878	1.19297	0.825865	1.67729	1.33083	0.0361464
ENSG00000118193.11_2	KIF14	chr1:200520625-200589862	-	protein_coding	2.29537	2.3095	2.45626	6.7523	4.46432	6.55811	1.33186	0.0378824
ENSG00000116668.12_3	SWT1	chr1:185126212-185260897	+	protein_coding	0.52819	0.316428	0.881876	1.27587	1.38602	1.68627	1.33256	0.0126447
ENSG00000155545.19_2	MIER3	chr5:56215429-56267502	-	protein_coding	1.8775	2.1984	3.58647	5.7949	4.66353	8.84001	1.33262	0.0404939
ENSG00000153896.17_2	ZNF599	chr19:35248981-35264134	-	protein_coding	0.432644	0.320334	1.20827	1.73238	1.19115	2.01609	1.33263	0.0233861
ENSG00000009413.15_3	REV3L	chr6:111620231-111804918	-	protein_coding	2.29772	2.69789	3.33942	7.75187	5.15815	8.09365	1.33338	0.042915
ENSG00000101974.14_2	ATP11C	chrX:138808505-139027435	-	protein_coding	2.46809	2.88115	5.90719	9.86652	6.37884	12.1355	1.33417	0.0386319
ENSG00000185973.10_2	TMLHE	chrX:154719776-154899605	-	protein_coding	2.13144	1.88673	2.745	6.03099	4.76981	6.26592	1.33541	0.00737515
ENSG00000129003.15_3	VPS13C	chr15:62144588-62352672	-	protein_coding	7.5006	7.97398	10.5703	22.8178	17.1706	25.7791	1.33638	0.0225428
ENSG00000103494.12_3	RPGRIP1L	chr16:53631595-53737850	-	protein_coding	0.454496	0.396398	1.22986	1.88918	1.53649	1.84004	1.33952	0.0479445
ENSG00000132912.12_2	DCTN4	chr5:150088002-150138671	-	protein_coding	5.66278	6.32378	4.53002	13.9068	12.3566	15.6717	1.34425	0.029154
ENSG00000164169.12_2	PRMT9	chr4:148558936-148605381	-	protein_coding	1.21776	1.73753	3.01358	5.17913	4.0133	5.97476	1.34543	0.024544
ENSG00000102218.5_2	RP2	chrX:46696375-46741793	+	protein_coding	8.45485	7.52853	11.5113	23.8338	19.0732	26.9657	1.34558	0.00824743
ENSG00000174796.12_3	THAP6	chr4:76439156-76475683	+	protein_coding	0.540936	1.03174	1.07847	1.67885	2.37856	2.68026	1.34563	0.00955716
ENSG00000153956.15_2	CACNA2D1	chr7:81575760-82073114	-	protein_coding	2.28572	1.88179	2.44762	5.98917	4.10317	6.7264	1.34623	0.0309666
ENSG00000115827.13_3	DCAF17	chr2:172290727-172341562	+	protein_coding	0.465268	0.488976	1.23089	1.89552	1.5175	2.14996	1.34813	0.0185212
ENSG00000047188.15_2	YTHDC2	chr5:112849380-112930982	+	protein_coding	0.839748	1.5051	2.16995	4.17243	3.14708	4.18315	1.34923	0.0452413
ENSG00000064313.11_3	TAF2	chr8:120743015-120845103	-	protein_coding	4.15002	4.62704	8.48967	15.7962	12.002	16.2395	1.35074	0.0226262
ENSG00000085721.12_2	RRN3	chr16:15153879-15188174	-	protein_coding	1.39385	1.65543	3.7466	5.8862	4.61851	6.86734	1.35404	0.0184512
ENSG00000171150.7_2	SOCS5	chr2:46926091-46990268	+	protein_coding	11.8197	12.1266	19.5958	40.1768	28.8018	42.4239	1.3553	0.0215306
ENSG00000079335.18_3	CDC14A	chr1:100810581-100985833	+	protein_coding	1.15453	1.22874	2.00056	3.50863	3.46076	4.25104	1.35586	0.000277845
ENSG00000047346.12_3	FAM214A	chr15:52873514-53002014	-	protein_coding	1.47123	1.85896	3.10034	5.92983	4.58378	5.96797	1.35785	0.0264212
ENSG00000144357.16_3	UBR3	chr2:170683968-170940641	+	protein_coding	1.36199	1.67355	2.17871	4.93718	3.18433	5.24872	1.35849	0.0484613
ENSG00000276368.1_2	HIST1H2AJ	chr6:27782132-27782518	-	protein_coding	4.26305	4.80302	3.94319	13.2433	9.04228	11.0978	1.35959	0.0389291
ENSG00000101752.11_2	MIB1	chr18:19284918-19450918	+	protein_coding	2.83039	3.15323	5.84294	11.2162	7.54388	11.662	1.36309	0.0337657
ENSG00000091157.13_3	WDR7	chr18:54318574-54703837	+	protein_coding	0.183651	0.339865	0.446175	0.858684	0.624773	1.01255	1.36403	0.0484411
ENSG00000177119.15_3	ANO6	chr12:45609770-45834187	+	protein_coding	9.77039	10.2999	15.3465	32.5684	23.7304	35.0036	1.36622	0.0211443
ENSG00000181827.14_3	RFX7	chr15:56379478-56535464	-	protein_coding	4.0248	6.33053	8.18351	17.381	12.2657	18.183	1.36735	0.0450499
ENSG00000171408.13_3	PDE7B	chr6:136172834-136516712	+	protein_coding	0.479746	0.628572	1.02804	1.82602	1.66192	2.02836	1.36855	0.00943645
ENSG00000278540.4_3	ACACA	chr17:35441923-35766909	-	protein_coding	4.85047	5.72926	8.49202	17.9927	13.4964	17.7794	1.36923	0.0243395
ENSG00000151292.17_3	CSNK1G3	chr5:122847793-122952739	+	protein_coding	2.54968	5.10641	3.34198	10.0954	8.53428	9.78703	1.36949	0.0421225
ENSG00000177034.14_2	MTX3	chr5:79272554-79287085	-	protein_coding	0.74223	1.18152	1.38701	2.76361	2.2668	3.52927	1.37039	0.0345651
ENSG00000178163.7_2	ZNF518B	chr4:10441498-10459034	-	protein_coding	1.05517	1.12443	1.91423	3.93224	2.86822	3.78936	1.37116	0.0262466
ENSG00000102763.17_3	VWA8	chr13:42140973-42535256	-	protein_coding	1.22585	1.59991	1.86109	4.48395	3.21713	4.42968	1.37198	0.0348429
ENSG00000116675.15_2	DNAJC6	chr1:65713902-65881552	+	protein_coding	2.90107	3.2181	4.07438	9.30108	7.28492	9.80134	1.37219	0.0161007
ENSG00000175305.17_3	CCNE2	chr8:95891998-95908906	-	protein_coding	1.08828	1.07554	4.52752	4.60246	4.92886	7.79413	1.37253	0.00229363
ENSG00000006659.12_2	LGALS14	chr19:40194946-40200084	+	protein_coding	0	0.39323	0.824514	0.754326	1.07438	1.32816	1.37428	0.0129999
ENSG00000071189.21_2	SNX13	chr7:17830385-17980124	-	protein_coding	2.04346	1.94347	2.86657	5.8304	4.91925	7.02907	1.37524	0.00912021
ENSG00000102384.13_2	CENPI	chrX:100353207-100418670	+	protein_coding	2.4439	2.93801	8.08742	12.652	8.88027	13.4649	1.37756	0.0423077
ENSG00000103047.7_3	TANGO6	chr16:68877507-69119083	+	protein_coding	1.85038	2.26886	2.60909	5.80555	4.95975	6.74018	1.37949	0.0155718
ENSG00000188906.14_3	LRRK2	chr12:40590546-40763087	+	protein_coding	0.533284	0.630545	1.00322	2.12184	1.42293	2.09935	1.38101	0.0378024
ENSG00000143951.15_3	WDPCP	chr2:63348518-64054977	-	protein_coding	0.329064	0.346499	0.299281	0.926288	0.717024	0.896949	1.38173	0.0203731
ENSG00000035499.12_2	DEPDC1B	chr5:59892739-59996017	-	protein_coding	2.81153	4.00028	5.94274	11.6339	8.37182	13.2443	1.38234	0.0346623
ENSG00000120800.4_2	UTP20	chr12:101673887-101780394	+	protein_coding	2.04444	3.36604	5.30857	8.63588	8.08154	11.2604	1.3841	0.00903571
ENSG00000024048.10_2	UBR2	chr6:42531800-42661242	+	protein_coding	4.45754	5.02554	6.83124	15.0561	10.7609	16.8291	1.38627	0.0290963
ENSG00000107938.17_2	EDRF1	chr10:127408084-127452712	+	protein_coding	1.54279	1.59326	3.83794	6.77025	4.99837	6.47231	1.38712	0.0394424
ENSG00000119906.11_2	SLF2	chr10:102672326-102724893	+	protein_coding	3.79178	4.04469	7.66194	12.6834	11.8884	16.0001	1.38836	0.00130888
ENSG00000198642.6_3	KLHL9	chr9:21329670-21335379	-	protein_coding	3.41246	3.38307	7.85587	13.2393	9.55767	15.592	1.38965	0.0174126
ENSG00000163818.16_3	LZTFL1	chr3:45864808-45957534	-	protein_coding	0.724043	0.877637	1.1142	2.73138	2.00776	2.38687	1.39168	0.0325217
ENSG00000126821.7_2	SGPP1	chr14:64150932-64194757	-	protein_coding	1.23563	1.13921	1.89051	3.42828	2.74574	5.01841	1.39179	0.0348957
ENSG00000123096.11_3	SSPN	chr12:26274924-26452223	+	protein_coding	0.610976	0.332386	1.49295	1.83477	1.61455	2.94666	1.39247	0.00272189
ENSG00000138688.15_3	KIAA1109	chr4:123073488-123283913	+	protein_coding	2.33376	2.53233	2.7455	7.87892	4.97321	7.13239	1.39261	0.0449941
ENSG00000213064.9_2	SFT2D2	chr1:168195176-168222263	+	protein_coding	0.180593	0.291104	0.295477	0.581522	0.679177	0.754158	1.39305	0.00271453
ENSG00000151413.16_3	NUBPL	chr14:31959162-32330430	+	protein_coding	0.984976	0.38217	1.06166	2.18009	1.78943	2.41094	1.39341	0.0023017
ENSG00000112282.17_2	MED23	chr6:131895106-131949369	-	protein_coding	4.07708	4.6674	7.36011	14.2487	11.2634	16.8183	1.39422	0.0152633
ENSG00000140396.12_4	NCOA2	chr8:71021997-71316040	-	protein_coding	2.28157	3.02763	4.12309	9.06552	6.20675	9.53125	1.39487	0.0395437
ENSG00000083290.19_2	ULK2	chr17:19674142-19771249	-	protein_coding	0.262521	0.191259	0.817232	1.18557	0.933263	1.2236	1.39492	0.0448479
ENSG00000123836.14_3	PFKFB2	chr1:207207711-207254369	+	protein_coding	0.37081	0.459117	0.752557	1.46078	0.969392	1.73188	1.3951	0.0401481
ENSG00000114770.16_2	ABCC5	chr3:183637722-183735803	-	protein_coding	0.792942	1.18881	1.85863	3.40442	2.62934	4.07974	1.39696	0.026045
ENSG00000117528.11_2	ABCD3	chr1:94884011-94984222	+	protein_coding	2.15524	2.62471	5.31375	7.73913	7.09966	11.766	1.39823	0.0106374
ENSG00000112742.9_2	TTK	chr6:80713604-80752244	+	protein_coding	3.08428	5.01968	8.47556	15.6015	10.7755	17.404	1.4009	0.0433986
ENSG00000080345.17_3	RIF1	chr2:152266397-152364527	+	protein_coding	1.35482	1.86605	2.95445	5.9954	3.91508	6.40795	1.40192	0.0457339
ENSG00000177054.13_2	ZDHHC13	chr11:19138646-19197969	+	protein_coding	0.346467	0.737605	1.92522	2.12571	2.70269	3.1247	1.40209	0.0190175
ENSG00000111799.20_2	COL12A1	chr6:75794042-75915767	-	protein_coding	4.67475	4.92904	6.44979	15.6274	11.0057	15.8139	1.40277	0.0256152
ENSG00000109184.14_2	DCUN1D4	chr4:52709166-52783003	+	protein_coding	1.86688	1.82306	3.28314	5.94275	4.87973	7.62935	1.4039	0.010366
ENSG00000166266.13_2	CUL5	chr11:107879459-107978503	+	protein_coding	5.03431	6.93764	14.6418	24.2283	19.3804	26.8265	1.40413	0.0237994
ENSG00000110075.14_4	PPP6R3	chr11:68228199-68382802	+	protein_coding	5.15345	7.0845	10.3978	19.0223	14.8758	26.0324	1.40468	0.0346278
ENSG00000120802.13_3	TMPO	chr12:98909290-98944157	+	protein_coding	5.58353	6.92576	14.9672	26.8772	17.8062	28.1444	1.40629	0.0409922
ENSG00000253729.7_3	PRKDC	chr8:48685669-48872743	-	protein_coding	10.8035	12.9002	22.3774	41.9052	34.1029	46.2631	1.40784	0.0132763
ENSG00000121879.3_3	PIK3CA	chr3:178865902-178957881	+	protein_coding	4.37819	3.91272	6.11919	13.3305	9.66252	15.2518	1.40818	0.0185951
ENSG00000181192.11_3	DHTKD1	chr10:12110971-12165224	+	protein_coding	0.508618	0.419365	0.689965	1.49123	1.3068	1.49819	1.4089	0.00317331
ENSG00000158201.9_3	ABHD3	chr18:19230858-19284766	-	protein_coding	0.613763	0.296541	2.08569	2.21026	2.55092	3.19605	1.40923	0.0379091
ENSG00000119711.12_3	ALDH6A1	chr14:74523553-74551196	-	protein_coding	0.706729	0.838635	1.66599	2.88375	2.19905	3.44794	1.40949	0.017226
ENSG00000086189.9_2	DIMT1	chr5:61683081-61699766	-	protein_coding	1.53253	1.51351	4.77311	6.568	6.44119	7.78593	1.41116	0.0223029
ENSG00000109618.11_2	SEPSECS	chr4:25121636-25162064	-	protein_coding	0.63879	0.909506	1.06252	2.43011	2.14091	2.37596	1.41188	0.0142773
ENSG00000189195.11_4	AC104836.1	chr1:92545862-92650282	+	protein_coding	0.845467	0.571241	0.918563	2.59197	1.67279	1.95289	1.41278	0.0294219
ENSG00000065243.19_3	PKN2	chr1:89149905-89301938	+	protein_coding	6.38306	10.2013	13.7204	29.4747	20.5412	30.8755	1.41644	0.0445661
ENSG00000164219.9_2	PGGT1B	chr5:114539709-114598569	-	protein_coding	0.525863	0.928048	1.46704	2.89319	2.18198	2.73082	1.41814	0.0478283
ENSG00000059588.9_2	TARBP1	chr1:234527059-234614849	-	protein_coding	1.25475	1.08216	2.87612	3.86112	4.01876	6.05212	1.41821	0.00321279
ENSG00000134853.11_3	PDGFRA	chr4:55095264-55164414	+	protein_coding	18.9438	20.6472	28.1843	65.4691	46.1724	69.563	1.41879	0.0268163
ENSG00000174446.12_4	SNAPC5	chr15:66782473-66790151	-	protein_coding	1.07443	1.95779	2.34453	3.78618	4.51908	6.07413	1.4192	0.0146247
ENSG00000145246.13_3	ATP10D	chr4:47487305-47595503	+	protein_coding	2.13674	2.68129	3.70999	8.32251	5.90832	8.5815	1.41953	0.0308252
ENSG00000153904.18_3	DDAH1	chr1:85784164-86044046	-	protein_coding	7.43035	7.91839	11.058	21.002	18.8812	30.8477	1.42143	0.0299954
ENSG00000144366.15_4	GULP1	chr2:189156396-189460658	+	protein_coding	0.583184	0.506397	0.305765	1.57254	1.18393	0.982602	1.42206	0.0172824
ENSG00000048342.15_3	CC2D2A	chr4:15471489-15603180	+	protein_coding	1.58481	2.10077	2.67855	6.02597	4.1282	6.91988	1.42377	0.0438709
ENSG00000185070.10_2	FLRT2	chr14:85996488-86120770	+	protein_coding	0.255369	0.391606	0.553547	1.17031	0.885705	1.16913	1.4257	0.0326613
ENSG00000112852.6_3	PCDHB2	chr5:140474163-140478287	+	protein_coding	0.898543	1.4854	1.66729	3.67945	3.25066	3.97593	1.42869	0.0160946
ENSG00000132300.18_2	PTCD3	chr2:86333305-86369280	+	protein_coding	0.169	0.504038	0.647711	1.09558	1.03044	1.43368	1.4304	0.0237892
ENSG00000043143.20_2	JADE2	chr5:133860003-133918920	+	protein_coding	1.17198	1.48952	1.95872	4.50607	3.49069	4.46397	1.43136	0.0213979
ENSG00000061987.15_3	MON2	chr12:62860597-62994259	+	protein_coding	1.44743	1.54352	2.47107	5.34184	3.57181	5.83891	1.43346	0.0306997
ENSG00000120992.17_2	LYPLA1	chr8:54958927-55014577	-	protein_coding	2.13378	2.37018	3.42131	6.2	5.47383	9.73404	1.43361	0.0419594
ENSG00000196981.3_3	WDR5B	chr3:122131179-122134898	-	protein_coding	0.531463	0.539109	1.42414	2.34721	2.04395	2.35958	1.43617	0.0314589
ENSG00000170571.11_2	EMB	chr5:49692026-49739082	-	protein_coding	0.636116	0.385072	0.739697	1.26351	1.70671	1.79657	1.43672	0.0384234
ENSG00000198589.10_3	LRBA	chr4:151185683-151936879	-	protein_coding	1.53252	1.21013	2.05348	4.66554	3.4964	4.8295	1.43762	0.00797554
ENSG00000155744.9_2	FAM126B	chr2:201838441-201936394	-	protein_coding	0.590406	0.509447	0.808608	1.65065	1.33134	2.18826	1.43782	0.0213785
ENSG00000096093.15_3	EFHC1	chr6:52226921-52394684	+	protein_coding	0.329456	0.470835	0.462328	1.20782	0.912239	1.30128	1.43814	0.0356131
ENSG00000065457.10_3	ADAT1	chr16:75630879-75657198	-	protein_coding	0.37283	0.303731	0.762789	1.37192	1.19571	1.33385	1.4386	0.023683
ENSG00000068784.12_2	SRBD1	chr2:45615819-45839304	-	protein_coding	2.13993	3.33127	6.73753	11.7378	10.0967	11.2622	1.43877	0.041684
ENSG00000065308.4_2	TRAM2	chr6:52362200-52441713	-	protein_coding	3.95827	3.98819	6.25901	12.6917	10.1468	15.7268	1.44085	0.0149272
ENSG00000101447.14_2	FAM83D	chr20:37554955-37581749	+	protein_coding	4.81229	4.7945	8.48613	17.5334	11.5472	20.0579	1.44143	0.0298227
ENSG00000068885.14_4	IFT80	chr3:159974774-160117668	-	protein_coding	3.45449	3.39474	7.05742	13.8106	9.80228	14.1796	1.44232	0.0224943
ENSG00000128915.11_4	ICE2	chr15:60711808-60771359	-	protein_coding	0.666573	0.937463	2.16275	3.15983	3.14354	3.93685	1.44284	0.0092514
ENSG00000187790.10_3	FANCM	chr14:45605143-45670093	+	protein_coding	2.20268	2.10735	3.59007	8.37161	5.53268	7.59468	1.44432	0.0322902
ENSG00000143815.14_3	LBR	chr1:225589204-225616627	-	protein_coding	8.07252	8.76805	18.9085	30.2115	26.015	41.0768	1.44459	0.0062944
ENSG00000136111.12_3	TBC1D4	chr13:75858801-76056250	-	protein_coding	0.608537	0.446211	0.882473	1.79656	1.42891	2.04818	1.44481	0.00340272
ENSG00000161277.10_2	THAP8	chr19:36525887-36545664	-	protein_coding	0	0.406315	0.320676	0.583484	0.670735	0.727031	1.4464	0.0454351
ENSG00000108021.19_3	FAM208B	chr10:5726801-5805703	+	protein_coding	1.80959	2.10091	4.02259	7.09568	5.87242	8.68812	1.44883	0.00910896
ENSG00000143942.4_2	CHAC2	chr2:53994929-54002333	+	protein_coding	1.90701	1.68101	7.20152	8.64451	10.0213	10.8442	1.45157	0.0455094
ENSG00000128965.11_2	CHAC1	chr15:41245160-41248717	+	protein_coding	0.607839	1.8589	3.21788	4.50024	4.69485	6.36474	1.45269	0.00894625
ENSG00000081014.10_3	AP4E1	chr15:51200869-51298097	+	protein_coding	2.0282	2.26566	4.89494	7.87594	6.63808	10.6665	1.45436	0.00799739
ENSG00000119778.14_3	ATAD2B	chr2:23971534-24149984	-	protein_coding	0.878605	0.707886	1.10555	2.45648	1.76719	3.15534	1.45473	0.0319226
ENSG00000133119.12_3	RFC3	chr13:34392186-34540695	+	protein_coding	2.91146	3.60549	7.24614	13.7953	10.2114	13.7354	1.45537	0.0311959
ENSG00000111877.17_3	MCM9	chr6:119134605-119256327	-	protein_coding	0.366189	0.379916	0.473465	1.21627	0.88074	1.24899	1.45607	0.0217189
ENSG00000163376.11_2	KBTBD8	chr3:67048731-67061634	+	protein_coding	0.394244	0.278021	0.426931	1.00618	1.14385	0.870218	1.45822	0.0348653
ENSG00000100580.7_2	TMED8	chr14:77801364-77843452	-	protein_coding	0.543802	0.784898	1.23124	2.19416	1.86199	2.98101	1.45888	0.0191649
ENSG00000108506.11_3	INTS2	chr17:59942728-60005377	-	protein_coding	3.63071	2.75753	5.67549	11.5937	8.42631	13.1432	1.45891	0.00967903
ENSG00000039319.16_3	ZFYVE16	chr5:79703832-79775169	+	protein_coding	0.683865	0.780557	1.43396	2.51439	2.18331	3.27883	1.46052	0.00726228
ENSG00000101347.8_2	SAMHD1	chr20:35518632-35580246	-	protein_coding	1.30694	1.3354	2.95719	4.76623	4.01252	6.63632	1.46096	0.00852614
ENSG00000144935.14_2	TRPC1	chr3:142442916-142526730	+	protein_coding	0.947943	1.07804	1.37123	3.38679	2.87249	3.09595	1.46142	0.0128486
ENSG00000107863.17_3	ARHGAP21	chr10:24872538-25012597	-	protein_coding	5.5976	3.61356	9.23737	18.9741	13.1033	18.8528	1.46501	0.0135888
ENSG00000274997.1_2	HIST1H2AH	chr6:27114908-27115294	+	protein_coding	1.30508	0.333009	3.92306	6.06417	2.76844	6.53254	1.46621	0.0485091
ENSG00000152457.17_3	DCLRE1C	chr10:14939358-14996431	-	protein_coding	0.852038	0.505763	1.18306	2.8505	1.97686	2.20832	1.46937	0.0334818
ENSG00000120451.10_2	SNX19	chr11:130745331-130786404	-	protein_coding	1.31619	2.5664	3.95818	7.75956	5.99094	7.96555	1.4697	0.0377156
ENSG00000120253.13_2	NUP43	chr6:150045451-150070801	-	protein_coding	1.50928	1.38099	2.89005	5.95517	4.52899	5.54043	1.47106	0.0236958
ENSG00000136152.14_2	COG3	chr13:46039033-46110765	+	protein_coding	1.42276	1.78349	2.72706	5.30174	4.57741	6.5773	1.47174	0.0101995
ENSG00000170954.11_4	ZNF415	chr19:53611132-53636330	-	protein_coding	0.175104	0.116444	0.394968	0.640482	0.458905	0.805172	1.47209	0.00757718
ENSG00000197601.12_3	FAR1	chr11:13690217-13753893	+	protein_coding	1.41974	1.30972	3.36616	5.34696	4.82479	6.78377	1.47591	0.00185628
ENSG00000157107.13_3	FCHO2	chr5:72251808-72386349	+	protein_coding	1.98578	2.71572	3.44845	8.43854	5.91028	8.36228	1.47854	0.0355949
ENSG00000177106.14_3	EPS8L2	chr11:694438-727727	+	protein_coding	0.178181	0.766537	0.884846	1.67275	1.61745	1.81692	1.48101	0.0326451
ENSG00000129493.14_3	HEATR5A	chr14:31760997-31889788	-	protein_coding	1.09829	1.68798	2.45704	5.21385	3.46928	6.01489	1.48707	0.0464253
ENSG00000102452.15_2	NALCN	chr13:101706128-102068843	-	protein_coding	1.98916	2.15247	3.31757	7.21861	5.76539	7.93101	1.48745	0.0108495
ENSG00000168283.13_3	BMI1	chr10:22610140-22620413	+	protein_coding	23.1624	20.9218	37.3488	70.4692	61.3763	97.4448	1.49349	0.0133653
ENSG00000186310.9_3	NAP1L3	chrX:92925929-92928567	-	protein_coding	7.84961	10.17	3.69758	22.1115	19.2216	19.8257	1.49372	0.0249728
ENSG00000151718.15_2	WWC2	chr4:184020446-184241930	+	protein_coding	1.76186	1.39771	1.87002	4.09648	4.63968	5.45694	1.49668	0.0146219
ENSG00000124275.14_3	MTRR	chr5:7851299-7906138	+	protein_coding	0.830962	0.88394	1.272	2.88345	2.01027	3.54525	1.49842	0.0354017
ENSG00000116001.15_3	TIA1	chr2:70436576-70475792	-	protein_coding	3.62342	3.92604	6.89158	13.2935	11.7011	15.9435	1.50327	0.00396673
ENSG00000107560.10_2	RAB11FIP2	chr10:119764427-119806114	-	protein_coding	1.29141	1.33969	2.10276	4.4662	3.87152	5.09294	1.50444	0.00431883
ENSG00000189362.11_3	NEMP2	chr2:191369068-191399448	-	protein_coding	0.247658	0.302234	0.696828	1.02701	1.0199	1.49028	1.50447	0.000927489
ENSG00000104313.17_2	EYA1	chr8:72109668-72274467	-	protein_coding	2.32184	2.41134	4.22428	9.00782	6.43858	9.98498	1.50545	0.0195485
ENSG00000141367.11_3	CLTC	chr17:57697050-57774317	+	protein_coding	30.7481	30.8945	53.3098	120.924	83.6164	122.36	1.50782	0.0227484
ENSG00000133858.15_2	ZFC3H1	chr12:72003252-72061505	-	protein_coding	3.78955	4.00752	5.39831	14.7819	9.77227	13.0189	1.50967	0.0336743
ENSG00000172167.7_3	MTBP	chr8:121457640-121554373	+	protein_coding	0.213922	0.644451	1.46944	2.12679	1.98034	2.52133	1.5097	0.0298299
ENSG00000075539.14_4	FRYL	chr4:48499378-48782339	-	protein_coding	2.09688	2.49243	3.97913	8.40913	6.38579	9.64471	1.51212	0.0181709
ENSG00000184402.14_2	SS18L1	chr20:60718851-60757540	+	protein_coding	0.430188	0.431258	0.553255	1.56107	1.15096	1.32388	1.5124	0.0212407
ENSG00000150401.14_3	DCUN1D2	chr13:114110134-114145267	-	protein_coding	0.309833	0.620445	0.905209	1.85389	1.26559	2.12324	1.51415	0.0495686
ENSG00000137812.19_3	KNL1	chr15:40886218-40956540	+	protein_coding	2.03978	2.38948	3.42429	8.13657	5.62315	8.70275	1.5161	0.0292353
ENSG00000178502.5_2	KLHL11	chr17:40009797-40021684	-	protein_coding	5.25977	4.17069	4.60509	15.6356	9.05936	15.5467	1.5196	0.0455203
ENSG00000175054.14_3	ATR	chr3:142168077-142297668	-	protein_coding	2.10924	2.72512	5.05553	9.40168	7.0855	11.8992	1.52117	0.0211787
ENSG00000186767.6_3	SPIN4	chrX:62567107-62571223	-	protein_coding	3.59846	4.30778	5.01788	13.6256	9.31935	14.1844	1.52249	0.0349152
ENSG00000151414.14_2	NEK7	chr1:198126093-198291550	+	protein_coding	12.9245	9.89401	19.8232	40.7043	31.3698	50.438	1.52259	0.0101348
ENSG00000159082.17_2	SYNJ1	chr21:34001069-34100359	-	protein_coding	1.66837	1.87866	2.89258	5.91229	5.0737	7.5227	1.52316	0.0111679
ENSG00000181315.10_3	ZNF322	chr6:26634611-26659980	-	protein_coding	0.89815	0.421405	0.782641	2.22741	1.37316	2.45406	1.52614	0.0239928
ENSG00000139618.14_3	BRCA2	chr13:32889611-32974403	+	protein_coding	1.33352	1.47478	1.78062	4.85049	3.15246	5.21588	1.52637	0.0408493
ENSG00000171016.11_2	PYGO1	chr15:55831088-55881145	-	protein_coding	1.15269	1.33054	2.63986	4.85129	3.80671	6.10083	1.52649	0.0133039
ENSG00000165533.18_3	TTC8	chr14:89290497-89347422	+	protein_coding	0.394522	0.312914	0.65125	1.1346	1.22143	1.55982	1.52712	0.00431196
ENSG00000156869.12_2	FRRS1	chr1:100174259-100232187	-	protein_coding	0.746752	0.969462	1.3787	3.22004	2.48727	3.2196	1.52826	0.0202053
ENSG00000183814.15_2	LIN9	chr1:226418850-226497570	-	protein_coding	1.65931	2.21606	4.33802	7.86321	7.08791	8.74445	1.52857	0.0107177
ENSG00000215790.6_3	SLC35E2	chr1:1656277-1677431	-	protein_coding	0.274891	0.686256	0.818368	1.70913	1.96109	1.46892	1.53004	0.0426975
ENSG00000188266.13_2	HYKK	chr15:78799906-78829714	+	protein_coding	0.484991	0.481167	0.486409	1.68531	1.22224	1.29232	1.53174	0.0236864
ENSG00000138772.12_3	ANXA3	chr4:79472673-79531605	+	protein_coding	1.48894	1.63321	4.16405	7.12472	5.77467	8.21425	1.53494	0.0122083
ENSG00000155729.12_2	KCTD18	chr2:201353675-201384507	-	protein_coding	0.855026	0.671653	1.57823	3.54622	2.48942	2.96469	1.53543	0.0360891
ENSG00000138399.17_3	FASTKD1	chr2:170386259-170430385	-	protein_coding	0.394518	0.15947	0.414245	0.740762	0.940211	1.12579	1.53548	0.0451238
ENSG00000037749.11_3	MFAP3	chr5:153418466-153600038	+	protein_coding	2.3676	2.88688	5.36668	11.2425	8.36671	11.1829	1.53562	0.0248439
ENSG00000145604.15_2	SKP2	chr5:36152091-36184421	+	protein_coding	5.79946	5.41185	9.8089	21.3664	14.6523	25.1594	1.54124	0.0231677
ENSG00000197969.11_3	VPS13A	chr9:79792269-80036457	+	protein_coding	1.75817	2.40525	3.47033	7.70794	5.80152	8.72264	1.54218	0.0236549
ENSG00000126016.15_3	AMOT	chrX:112017731-112084043	-	protein_coding	1.56258	1.78816	2.94655	6.41639	5.13616	6.828	1.54538	0.0117664
ENSG00000004766.15_2	VPS50	chr7:92861653-92990433	+	protein_coding	0.819278	1.36627	2.56966	4.99561	3.45715	5.42966	1.54568	0.0377973
ENSG00000169981.10_3	ZNF35	chr3:44690219-44702283	+	protein_coding	0.863777	1.65969	3.16938	6.17017	4.4517	6.02662	1.54817	0.0476983
ENSG00000074935.13_2	TUBE1	chr6:112391980-112408732	-	protein_coding	0.45663	0.43262	1.18657	2.01909	1.41422	2.63824	1.54839	0.0174054
ENSG00000197056.9_2	ZMYM1	chr1:35525387-35581460	+	protein_coding	0.833999	1.04617	1.92253	3.47677	3.18234	4.47663	1.5501	0.00405855
ENSG00000205213.13_2	LGR4	chr11:27387508-27494322	-	protein_coding	0.787428	0.766649	1.15038	2.71327	1.83155	3.37842	1.55075	0.0378574
ENSG00000142875.19_3	PRKACB	chr1:84543745-84704181	+	protein_coding	5.22232	5.12998	10.5879	20.9493	15.5778	24.8817	1.55217	0.0133783
ENSG00000145819.15_3	ARHGAP26	chr5:142149949-142608576	+	protein_coding	0.58579	0.985845	1.2542	2.89763	2.19507	3.19505	1.5523	0.0302264
ENSG00000054793.13_3	ATP9A	chr20:50213053-50385173	-	protein_coding	0.55508	0.980537	1.42307	3.08811	2.38835	3.21281	1.55428	0.0286314
ENSG00000179941.6_2	BBS10	chr12:76738254-76742222	-	protein_coding	3.6222	3.3019	4.84195	11.1509	9.31484	14.1178	1.55545	0.015017
ENSG00000178295.14_3	GEN1	chr2:17935125-17970208	+	protein_coding	0.489613	0.581001	1.27954	2.01856	2.20678	2.70052	1.55924	0.00150055
ENSG00000143669.13_3	LYST	chr1:235824341-236046940	-	protein_coding	0.421323	0.349358	0.709188	1.618	1.05504	1.70702	1.56548	0.0210694
ENSG00000115020.16_3	PIKFYVE	chr2:209130991-209223475	+	protein_coding	1.97109	1.95555	3.01138	7.79221	5.23735	7.51019	1.56582	0.0251718
ENSG00000154727.10_2	GABPA	chr21:27106881-27144771	+	protein_coding	2.82437	3.02963	4.9369	11.6798	8.90536	11.3778	1.56659	0.0163526
ENSG00000132746.14_3	ALDH3B2	chr11:67429633-67448671	-	protein_coding	0.160897	0.21451	0.435247	0.73717	0.828326	0.837941	1.56794	0.0146713
ENSG00000162927.13_2	PUS10	chr2:61167357-61245394	-	protein_coding	0.206789	0.0751506	0.780386	1.17884	0.606738	1.36592	1.56881	0.0374572
ENSG00000214357.8_2	NEURL1B	chr5:172068269-172118543	+	protein_coding	0.512081	0.513472	0.947013	2.19338	1.43553	2.23835	1.57261	0.0273446
ENSG00000171320.14_2	ESCO2	chr8:27629466-27670157	+	protein_coding	0.383025	0.64402	1.70699	2.65717	2.21278	3.269	1.57381	0.0167654
ENSG00000139324.11_3	TMTC3	chr12:88536073-88593664	+	protein_coding	1.71974	1.70843	2.72175	6.47895	4.95746	6.87164	1.57384	0.0115133
ENSG00000132549.18_3	VPS13B	chr8:100025494-100889808	+	protein_coding	0.890992	0.787157	1.19327	3.12077	2.26133	3.17672	1.57565	0.0134941
ENSG00000175893.11_2	ZDHHC21	chr9:14611069-14693469	-	protein_coding	0.257954	0.218441	0.337391	0.851733	0.627091	0.954691	1.58032	0.0146078
ENSG00000140853.15_3	NLRC5	chr16:57023397-57117443	+	protein_coding	0.176167	0.116774	0.477196	0.846234	0.502334	0.955157	1.58078	0.0258327
ENSG00000141437.8_2	SLC25A52	chr18:29339525-29340843	-	protein_coding	0.391342	1.14918	1.1477	2.55866	2.27028	3.21714	1.58163	0.0331695
ENSG00000180917.17_3	CMTR2	chr16:71315292-71323618	-	protein_coding	0.973636	0.836536	1.56337	2.91482	2.67453	4.54704	1.58721	0.0253496
ENSG00000198862.13_3	LTN1	chr21:30300466-30365277	-	protein_coding	2.68783	2.50825	4.67998	10.2652	7.93427	11.4916	1.58802	0.00896359
ENSG00000114346.13_2	ECT2	chr3:172468472-172539264	+	protein_coding	15.272	15.5037	30.0656	64.6747	50.3851	67.9574	1.58886	0.0116003
ENSG00000108771.12_3	DHX58	chr17:40253422-40264751	-	protein_coding	1.8352	2.31373	2.76263	6.21765	5.96159	8.62478	1.58978	0.0192049
ENSG00000157106.12	SMG1	chr16:18816175-18937776	-	protein_coding	3.61337	3.42006	4.55829	13.2244	8.03731	13.6648	1.59123	0.0392063
ENSG00000044524.10_2	EPHA3	chr3:89156674-89531284	+	protein_coding	1.26325	1.92476	2.21838	6.13246	4.51487	5.69578	1.59594	0.0315438
ENSG00000115415.18_4	STAT1	chr2:191829084-191885686	-	protein_coding	6.6654	9.30781	15.4138	33.1602	22.7744	38.9921	1.59664	0.0330261
ENSG00000001561.6_2	ENPP4	chr6:46097730-46114436	+	protein_coding	0.325513	0.467003	0.603442	1.169	1.43029	1.62445	1.59726	0.00306214
ENSG00000146267.11_2	FAXC	chr6:99719045-99797938	-	protein_coding	0.257205	0.214301	0.448598	0.948577	0.658358	1.18118	1.59942	0.0203005
ENSG00000188171.15_3	ZNF626	chr19:20802867-20844402	-	protein_coding	0.385934	0.194488	0.400627	1.24439	0.891218	0.854963	1.60802	0.0293862
ENSG00000131375.9_2	CAPN7	chr3:15247659-15294425	+	protein_coding	1.41602	1.93535	3.21569	7.07142	5.34826	7.62443	1.60986	0.0202211
ENSG00000124120.10_2	TTPAL	chr20:43104526-43123244	+	protein_coding	0.570877	0.880584	1.04802	2.62063	2.3094	2.70752	1.61148	0.01101
ENSG00000197841.14_3	ZNF181	chr19:35225060-35236283	+	protein_coding	0.288126	0.314363	0.470508	1.24615	1.00846	1.02564	1.61216	0.024832
ENSG00000139350.11_3	NEDD1	chr12:97301001-97347555	+	protein_coding	2.66151	2.90051	6.31554	12.1266	10.1125	14.0759	1.61233	0.00686395
ENSG00000134184.12_3	GSTM1	chr1:110230436-110251661	+	protein_coding	0.402614	0	0.310321	0.918613	0.470462	0.79352	1.6142	0.000765746
ENSG00000185946.15_3	RNPC3	chr1:104068313-104097861	+	protein_coding	0.694485	1.08464	1.59871	3.98189	2.67267	3.69068	1.6148	0.0439957
ENSG00000066557.5_2	LRRC40	chr1:70610488-70671303	-	protein_coding	2.41324	2.82313	7.28088	12.6282	10.5818	15.1824	1.6169	0.00841085
ENSG00000145348.16_3	TBCK	chr4:106962756-107242652	-	protein_coding	0.264601	0.246545	0.739814	1.00868	1.21249	1.61661	1.61724	0.00554139
ENSG00000123552.17_2	USP45	chr6:99880255-99969604	-	protein_coding	0.251393	0.295291	0.80263	1.30704	1.15888	1.70169	1.62699	0.00392173
ENSG00000188641.12_3	DPYD	chr1:97543299-98386605	-	protein_coding	7.06381	7.3726	11.8372	31.0894	19.4436	30.6987	1.62843	0.0339001
ENSG00000221909.2_3	FAM200A	chr7:99143931-99156159	-	protein_coding	1.38123	1.50033	4.03349	7.55759	5.81036	8.12733	1.63621	0.0180048
ENSG00000036549.12_3	ZZZ3	chr1:78028101-78149104	-	protein_coding	3.7387	2.05219	2.70838	9.68149	6.74728	9.99344	1.63634	0.0153096
ENSG00000198121.13_3	LPAR1	chr9:113635543-113800738	-	protein_coding	2.69364	2.48469	4.95662	11.7273	8.46684	11.3995	1.64029	0.0171768
ENSG00000115421.12_2	PAPOLG	chr2:60983365-61029220	+	protein_coding	0.636688	0.636823	0.88684	2.10415	1.80022	2.86365	1.64747	0.023048
ENSG00000116984.12_3	MTR	chr1:236958581-237067281	+	protein_coding	0.702342	0.999719	1.62291	3.71913	2.66022	4.06698	1.65158	0.0263447
ENSG00000055332.16_3	EIF2AK2	chr2:37326353-37384208	-	protein_coding	0.559503	0.309673	0.985069	1.88287	1.54939	2.39369	1.65166	0.00135371
ENSG00000181450.17_3	ZNF678	chr1:227751244-227865144	+	protein_coding	0.157632	0.318586	0.285348	0.896007	0.700614	0.796697	1.65197	0.0347641
ENSG00000149311.18_2	ATM	chr11:108093211-108239829	+	protein_coding	2.4973	2.45971	2.58488	9.13245	5.57736	9.007	1.65291	0.0418229
ENSG00000152689.17_2	RASGRP3	chr2:33661391-33789817	+	protein_coding	0.140282	0.108276	0.665314	0.893691	0.806145	1.18099	1.65642	0.0117809
ENSG00000136051.13_2	WASHC4	chr12:105501102-105562912	+	protein_coding	3.20403	4.11661	6.05789	14.2314	10.7047	17.4514	1.66372	0.0245725
ENSG00000180592.16_2	SKIDA1	chr10:21802407-21815297	-	protein_coding	1.24723	0.933342	2.48096	5.65162	4.14795	4.97279	1.66403	0.0262944
ENSG00000129048.6_2	ACKR4	chr3:132316081-132337811	+	protein_coding	0.312387	0.565235	0.544187	1.575	1.33664	1.59455	1.66418	0.0186063
ENSG00000118961.14_3	LDAH	chr2:20883774-21022890	-	protein_coding	1.23321	0.994536	2.09864	4.52237	4.09889	5.09499	1.66465	0.00074523
ENSG00000186260.16_3	MKL2	chr16:14165178-14360630	+	protein_coding	0.331298	0.402215	0.79906	1.77031	1.44637	1.64905	1.6667	0.023475
ENSG00000156162.16_2	DPY19L4	chr8:95731931-95806064	+	protein_coding	1.50267	1.43604	2.99288	6.39627	4.84904	7.61218	1.66865	0.0109573
ENSG00000104205.12_3	SGK3	chr8:67624653-67774257	+	protein_coding	0.790307	0.73835	1.60753	3.25923	2.23187	4.49843	1.67141	0.0312797
ENSG00000128694.11_2	OSGEPL1	chr2:190611386-190627953	-	protein_coding	0.367397	0.656919	1.75708	3.23491	2.4677	3.17384	1.67418	0.0425653
ENSG00000196110.7_2	ZNF699	chr19:9404951-9420514	-	protein_coding	0.447869	0.362279	0.40709	1.57807	0.908906	1.39946	1.67483	0.0370154
ENSG00000196159.11_2	FAT4	chr4:126237554-126414087	+	protein_coding	1.19262	1.38778	1.85407	5.1011	3.43919	5.65945	1.67903	0.0326023
ENSG00000117318.8_2	ID3	chr1:23884409-23886285	-	protein_coding	0.514705	0.618969	0.867586	1.83185	2.29431	2.30357	1.68385	0.00505322
ENSG00000188647.12_2	PTAR1	chr9:72324438-72374875	-	protein_coding	0.911757	0.832815	1.63922	3.57734	2.80475	4.55372	1.69235	0.0123188
ENSG00000128000.15_3	ZNF780B	chr19:40534167-40562116	-	protein_coding	0.435564	0.408426	0.929503	1.92102	1.49104	2.33242	1.69558	0.00850487
ENSG00000075213.10_4	SEMA3A	chr7:83585093-84122040	-	protein_coding	4.39485	5.02029	8.43049	18.9311	15.4851	23.5337	1.69923	0.011732
ENSG00000110756.17_2	HPS5	chr11:18300215-18343745	-	protein_coding	2.84586	3.40012	5.26876	13.637	8.45899	15.2959	1.69924	0.0407664
ENSG00000253710.2_3	ALG11	chr13:52586534-52603800	+	protein_coding	0.368556	0.407268	0.883119	1.64858	1.48003	2.27426	1.70346	0.00554205
ENSG00000137809.16_3	ITGA11	chr15:68588871-68724501	-	protein_coding	0.909622	1.04123	1.2374	4.2218	2.61918	3.54945	1.70442	0.0411411
ENSG00000139946.9_2	PELI2	chr14:56584532-56768244	+	protein_coding	7.68938	8.506	11.169	35.6034	21.3086	32.9508	1.71543	0.0416155
ENSG00000197782.14_3	ZNF780A	chr19:40575059-40596845	-	protein_coding	0.383538	0.491012	0.594724	1.94489	1.57289	1.30765	1.71556	0.044974
ENSG00000132313.14_3	MRPL35	chr2:86426478-86440917	+	protein_coding	0.589865	0.910175	0.779827	2.42963	1.94788	3.1367	1.72067	0.0451278
ENSG00000152527.13_3	PLEKHH2	chr2:43864412-43995126	+	protein_coding	0.360506	0.435738	0.662019	1.71697	1.28099	1.81891	1.72385	0.0171999
ENSG00000118922.17_3	KLF12	chr13:74260226-74569193	-	protein_coding	0.597938	0.480692	0.791498	2.28417	1.34226	2.55548	1.72492	0.0380646
ENSG00000127995.16_2	CASD1	chr7:94138531-94186331	+	protein_coding	0.692292	0.291516	1.36361	2.20615	2.17531	3.38813	1.72676	0.00702441
ENSG00000110429.13_2	FBXO3	chr11:33762485-33796089	-	protein_coding	0.412533	0.609758	1.05191	2.19333	1.85817	2.847	1.73373	0.012284
ENSG00000226650.5_3	KIF4B	chr5:154393315-154397692	+	protein_coding	0.780614	0.61908	1.27783	3.69305	2.01284	3.2104	1.73554	0.042781
ENSG00000137414.5_2	FAM8A1	chr6:17600586-17611950	+	protein_coding	0.45836	0.753946	0.744896	1.8797	1.73583	2.94282	1.74454	0.0497534
ENSG00000152443.12_3	ZNF776	chr19:58258164-58269527	+	protein_coding	0.462517	0.480487	1.21839	2.52556	1.87862	2.83978	1.74482	0.0130377
ENSG00000197594.11_2	ENPP1	chr6:132129156-132216295	+	protein_coding	2.08674	1.79929	3.32174	7.68403	6.47724	10.005	1.74537	0.0103483
ENSG00000100490.9_2	CDKL1	chr14:50796122-50883179	-	protein_coding	0.198417	0	0.467175	0.767023	0.528969	0.947983	1.75335	0.00231982
ENSG00000254004.6_2	ZNF260	chr19:37001597-37019562	-	protein_coding	1.26351	1.06213	2.11361	5.5827	3.40079	5.99942	1.75493	0.0280286
ENSG00000150773.10_2	PIH1D2	chr11:111934734-111944998	-	protein_coding	0.0748716	0	0.391078	0.375514	0.321403	0.88557	1.76395	0.026194
ENSG00000163026.11_4	WDCP	chr2:24252210-24272445	-	protein_coding	0.373642	0.565502	1.02666	1.85168	2.34781	2.4797	1.76456	0.00450721
ENSG00000197779.13_2	ZNF81	chrX:47696301-47861960	+	protein_coding	0.515103	0.120117	0.583037	1.4771	1.18994	1.48915	1.77044	0.00239844
ENSG00000174928.15_3	C3orf33	chr3:155480406-155524140	-	protein_coding	0	0	0.461127	0.262535	0.4494	0.867005	1.77572	0.0221917
ENSG00000128928.8_2	IVD	chr15:40697996-40728146	+	protein_coding	0.511436	1.22007	1.69996	4.44865	2.94122	4.40588	1.78137	0.04901
ENSG00000162688.16_3	AGL	chr1:100315640-100389579	+	protein_coding	1.76037	2.47554	4.11373	10.5902	7.14084	11.4994	1.80768	0.0294158
ENSG00000181544.13_2	FANCB	chrX:14861529-14891191	-	protein_coding	0.786636	0.475641	1.39278	2.35347	2.73819	4.21173	1.80902	0.0256877
ENSG00000152683.14_3	SLC30A6	chr2:32390910-32449448	+	protein_coding	2.09564	2.17692	3.18402	7.17807	6.81974	12.1522	1.81022	0.0453653
ENSG00000127863.15_3	TNFRSF19	chr13:24144509-24250243	+	protein_coding	1.11852	0.861245	1.3053	4.74277	2.53914	4.24477	1.81098	0.0404587
ENSG00000154262.12_3	ABCA6	chr17:67074843-67138029	-	protein_coding	0.271653	0.304154	0.547255	1.48197	0.884024	1.58404	1.81443	0.0375827
ENSG00000013503.9_2	POLR3B	chr12:106751436-106903976	+	protein_coding	0.825118	1.29897	3.42404	6.60987	5.589	7.33185	1.81567	0.0147631
ENSG00000081923.11_3	ATP8B1	chr18:55313658-55470333	-	protein_coding	4.19998	5.7978	8.37066	22.6646	16.4361	25.5791	1.81609	0.0238308
ENSG00000101639.18_3	CEP192	chr18:12991361-13125051	+	protein_coding	1.02224	1.36541	2.85207	7.04285	4.67796	6.77764	1.81984	0.0327314
ENSG00000105948.13_2	TTC26	chr7:138818490-138876732	+	protein_coding	0.249249	0.177685	0.525544	1.1561	1.02836	1.18956	1.82471	0.00816671
ENSG00000149313.10_2	AASDHPPT	chr11:105946228-105969437	+	protein_coding	1.63263	1.78419	3.73376	8.93044	7.03707	9.54932	1.83532	0.00977917
ENSG00000092439.13_4	TRPM7	chr15:50844670-50979012	-	protein_coding	4.52754	5.07674	8.17271	22.8015	15.2196	25.6504	1.84064	0.0274435
ENSG00000169744.12_2	LDB2	chr4:16503164-16900432	-	protein_coding	0.403184	0.359375	0.294308	1.1547	1.03394	1.59714	1.84079	0.0441945
ENSG00000139304.8	PTPRQ	chr12:80799774-81072802	+	protein_coding	0.187643	0.113549	0.344963	0.636659	0.633234	1.04633	1.84182	0.0177451
ENSG00000163840.9_2	DTX3L	chr3:122283085-122294050	+	protein_coding	0.905115	0.890655	1.23996	3.60641	2.7564	4.54217	1.84487	0.0242979
ENSG00000143776.18_3	CDC42BPA	chr1:227177566-227506175	-	protein_coding	0.445717	0.892103	1.3142	3.47131	2.2803	3.77726	1.84521	0.0412119
ENSG00000106804.7_2	C5	chr9:123714613-123812554	-	protein_coding	0.296954	0.17663	0.416963	1.12824	0.970598	1.10615	1.84756	0.00302607
ENSG00000142065.13_2	ZFP14	chr19:36825355-36870101	-	protein_coding	0.210421	0.20253	0.308021	0.885235	0.573689	1.14581	1.85312	0.0442886
ENSG00000178966.16_3	RMI1	chr9:86595626-86618989	+	protein_coding	0.735223	0.965761	2.50673	5.62142	3.30575	6.32771	1.85816	0.0379247
ENSG00000145725.19_3	PPIP5K2	chr5:102455853-102548500	+	protein_coding	0.808745	1.0635	1.53953	4.57477	2.88854	4.99493	1.8685	0.0376133
ENSG00000164953.15_3	TMEM67	chr8:94767072-94831462	+	protein_coding	0.235056	0.162251	0.427214	1.23744	0.583408	1.19919	1.87294	0.0493981
ENSG00000122696.13_3	SLC25A51	chr9:37879397-37904350	-	protein_coding	0.733585	0.932102	1.85467	4.35478	2.86823	5.67619	1.87349	0.0346822
ENSG00000182141.10_3	ZNF708	chr19:21473962-21512227	-	protein_coding	0.29523	0.57624	1.18982	2.91871	1.81775	2.83513	1.87705	0.046443
ENSG00000153165.18_2	RGPD3	chr2:107007746-107084832	-	protein_coding	0.635109	0.509952	1.04491	2.91405	1.92952	3.27244	1.88986	0.0192749
ENSG00000116774.11_2	OLFML3	chr1:114522013-114578194	+	protein_coding	0.381277	0.433682	1.22466	2.8015	1.54903	3.27645	1.90281	0.0408436
ENSG00000166575.16_3	TMEM135	chr11:86748886-87034800	+	protein_coding	0.893017	0.879399	1.85256	4.34146	3.22151	6.04402	1.90831	0.0250969
ENSG00000112893.9_2	MAN2A1	chr5:109025067-109205326	+	protein_coding	0.614982	0.620643	1.72093	3.36978	2.9646	4.78019	1.91046	0.00575834
ENSG00000169570.9_3	DTWD2	chr5:118173017-118324240	-	protein_coding	0.367228	0	0.277706	0.944117	0.468622	1.01224	1.91075	0.0165117
ENSG00000064692.18_3	SNCAIP	chr5:121647049-121799914	+	protein_coding	0.12509	0.177021	0.35255	0.897783	0.727806	0.854139	1.92136	0.0182746
ENSG00000222011.8_4	FAM185A	chr7:102389418-102449672	+	protein_coding	0.134394	0.413756	0.362605	1.1822	0.999639	1.2784	1.92574	0.0251454
ENSG00000170965.9_2	PLAC1	chrX:133699868-133898352	-	protein_coding	0.516896	0.298541	1.19793	1.79939	2.08924	3.82471	1.93775	0.040007
ENSG00000198908.11_2	BHLHB9	chrX:101975616-102008468	+	protein_coding	0.466605	0.505014	1.30293	3.11446	2.26164	3.3589	1.94122	0.0144655
ENSG00000138496.16_2	PARP9	chr3:122246771-122283424	-	protein_coding	0.117851	0.442145	0.630305	1.2819	1.30388	1.9864	1.94155	0.015904
ENSG00000113594.9_2	LIFR	chr5:38475065-38608456	-	protein_coding	0.522201	0.292707	0.719111	1.78247	1.40924	2.78156	1.9612	0.0373507
ENSG00000146233.7_2	CYP39A1	chr6:46517317-46620567	-	protein_coding	0.725209	0.875353	2.16588	5.52343	3.20608	5.99862	1.9673	0.0365016
ENSG00000205220.11_3	PSMB10	chr16:67968405-67970990	-	protein_coding	0	0	2.46441	2.65699	2.51445	4.49994	1.97248	0.00606582
ENSG00000174405.13_2	LIG4	chr13:108859787-108870716	-	protein_coding	0.307945	0.309131	1.66412	3.39089	2.00568	3.75086	2.00358	0.0310192
ENSG00000173193.13_3	PARP14	chr3:122399465-122449687	+	protein_coding	0.510218	0.888195	1.95284	4.53487	4.04129	4.93487	2.01137	0.00896497
ENSG00000213793.5_3	ZNF888	chr19:53407670-53426734	-	protein_coding	0.434042	0.391576	0.502969	2.19129	1.26948	1.92284	2.01868	0.0340809
ENSG00000137801.10_3	THBS1	chr15:39873280-39891667	+	protein_coding	2.13169	1.777	1.82404	8.90306	5.41902	8.97985	2.02316	0.0342571
ENSG00000173041.11_2	ZNF680	chr7:63980262-64023484	-	protein_coding	0.488116	0.333287	1.34852	3.4308	2.50869	2.96321	2.0366	0.0281772
ENSG00000153993.13_2	SEMA3D	chr7:84624869-84816171	-	protein_coding	2.72694	2.90499	4.37497	15.0663	9.40676	16.8073	2.04446	0.0336307
ENSG00000159915.12_2	ZNF233	chr19:44764033-44779470	+	protein_coding	0.267948	0.230277	0.113981	1.05866	0.732168	0.740871	2.04801	0.0166568
ENSG00000087301.8_3	TXNDC16	chr14:52897308-53019240	-	protein_coding	0.333018	0	0.610329	1.67282	0.936752	1.33326	2.06337	0.0311941
ENSG00000196911.10_3	KPNA5	chr6:117002350-117063029	+	protein_coding	0.186873	0.103762	0.445769	1.2703	0.650181	1.2233	2.09393	0.0355683
ENSG00000179299.16_3	NSUN7	chr4:40751914-40812002	+	protein_coding	0.554976	0.22175	0.0974628	1.33066	1.17758	1.23406	2.09791	0.0116685
ENSG00000118898.15_3	PPL	chr16:4932508-5010742	-	protein_coding	0.47509	0.442661	0.582023	2.33905	1.51994	2.58873	2.10404	0.0293528
ENSG00000178301.3_2	AQP11	chr11:77300436-77321400	+	protein_coding	0	0.123297	0.289889	0.486097	0.664057	0.632199	2.10892	0.0164027
ENSG00000184517.11_2	ZFP1	chr16:75182390-75206134	+	protein_coding	1.01653	0.433334	0.205244	2.66407	2.49012	2.04031	2.11997	0.0040781
ENSG00000154175.16_3	ABI3BP	chr3:100468000-100712359	-	protein_coding	4.76449	4.13898	5.86608	25.4954	14.3315	24.6865	2.12697	0.0361603
ENSG00000172869.14_2	DMXL1	chr5:118373467-118584833	+	protein_coding	0.953713	1.5244	2.57088	7.43836	5.29494	9.5821	2.14397	0.0291103
ENSG00000111331.12_2	OAS3	chr12:113376157-113411054	+	protein_coding	1.10681	1.53586	1.58561	6.79292	4.26403	7.82258	2.15868	0.0463327
ENSG00000119927.13_2	GPAM	chr10:113909622-113975135	-	protein_coding	0.26907	0.355885	0.627729	1.79778	1.28987	2.55542	2.17146	0.0367848
ENSG00000121039.9_2	RDH10	chr8:74206847-74237516	+	protein_coding	0.571171	0.386589	1.33492	3.59534	2.57475	4.37679	2.20171	0.0103181
ENSG00000197555.9_3	SIPA1L1	chr14:71787166-72207946	+	protein_coding	2.11261	2.69625	3.78906	16.5157	8.92216	14.3637	2.21077	0.0479002
ENSG00000097096.8_2	SYDE2	chr1:85622556-85666729	-	protein_coding	3.05249	2.55885	3.04667	16.8946	9.18302	14.3876	2.22457	0.0376029
ENSG00000138829.11_3	FBN2	chr5:127593601-127994878	-	protein_coding	0.387983	0.423347	1.0231	3.33067	2.09199	3.23807	2.23916	0.0253076
ENSG00000196562.14_3	SULF2	chr20:46285092-46415360	-	protein_coding	1.02468	0.988068	1.38564	6.09835	3.97207	6.00302	2.24176	0.0218068
ENSG00000180626.9_3	ZNF594	chr17:5082831-5095178	-	protein_coding	0.0687844	0.026677	0.325359	0.671277	0.544495	0.819123	2.27368	0.00373495
ENSG00000163788.13_2	SNRK	chr3:43328004-43466256	+	protein_coding	2.14624	1.48906	2.37238	10.6234	11.5788	7.71614	2.31615	0.0292268
ENSG00000172469.15_3	MANEA	chr6:96025419-96057333	+	protein_coding	0.600417	0.971849	1.85316	6.75606	3.92042	6.40616	2.31818	0.0389567
ENSG00000066279.17_3	ASPM	chr1:197053258-197115824	-	protein_coding	2.86585	4.29814	5.83994	26.0329	14.7126	24.4567	2.32597	0.0430425
ENSG00000109576.13_2	AADAT	chr4:170981373-171012850	-	protein_coding	0.123446	0	1.07014	1.74043	1.98487	2.30428	2.33676	0.0176008
ENSG00000146250.6_2	PRSS35	chr6:84222257-84235423	+	protein_coding	1.89888	2.30081	3.35146	14.089	8.78472	15.7136	2.35336	0.0331306
ENSG00000166845.13_3	C18orf54	chr18:51884287-51911588	+	protein_coding	0.210431	0	0.352039	1.03264	0.940586	0.929395	2.36751	0.0182853
ENSG00000181804.14_3	SLC9A9	chr3:142984064-143567373	-	protein_coding	0.739357	0.276034	0.936055	4.0184	2.69865	3.59905	2.40228	0.00826288
ENSG00000132274.15_3	TRIM22	chr11:5710919-5758319	+	protein_coding	0.330464	0.49463	1.07629	3.87902	2.47707	3.72883	2.40708	0.0265614
ENSG00000153707.16_3	PTPRD	chr9:8314246-10612723	-	protein_coding	0.451063	0.961361	1.38966	5.79878	3.21931	5.9476	2.41709	0.0484797
ENSG00000152402.10_3	GUCY1A2	chr11:106544738-106889250	-	protein_coding	0.022643	0.116336	0.194188	0.49367	0.477514	0.845	2.44659	0.0279461
ENSG00000256043.2_2	CTSO	chr4:156845270-156875069	-	protein_coding	0.481996	0	0.375728	2.01847	1.20337	1.60017	2.49105	0.00657637
ENSG00000106546.12_2	AHR	chr7:17338246-17385776	+	protein_coding	1.80475	1.71405	2.45677	11.7155	7.73549	14.6388	2.51219	0.0349221
ENSG00000177311.11_4	ZBTB38	chr3:141043055-141168634	+	protein_coding	0.448749	0.245894	1.15386	4.28814	2.30775	4.00969	2.52039	0.0296463
ENSG00000102043.15_3	MTMR8	chrX:63487961-63615311	-	protein_coding	0.365316	0.710546	1.10809	5.29666	2.91472	4.54886	2.54664	0.046548
ENSG00000163508.12_2	EOMES	chr3:27757440-27764202	-	protein_coding	0	0	0.313306	0.653264	0.432458	0.76715	2.56412	0.0182579
ENSG00000178904.18_2	DPY19L3	chr19:32896449-32976801	+	protein_coding	0.288417	0.23402	0.461027	2.00428	1.36018	2.61762	2.6047	0.0306266
ENSG00000123607.14_2	TTC21B	chr2:166713985-166810353	-	protein_coding	0.130893	0.334569	0.719924	2.91683	2.0359	2.51401	2.65512	0.0264001
ENSG00000119699.7_2	TGFB3	chr14:76424442-76449334	-	protein_coding	0.203206	0.115596	0.115734	1.2089	0.704737	0.846196	2.66703	0.0240043
ENSG00000254685.6_3	FPGT	chr1:74663896-74699770	+	protein_coding	0.25318	0.224594	0.85981	2.7558	2.3406	3.41835	2.67033	0.00336498
ENSG00000172572.6_3	PDE3A	chr12:20522179-20837315	+	protein_coding	0.534066	0.521968	0.51357	4.0678	2.35184	4.12624	2.74821	0.0357631
ENSG00000198108.3_3	CHSY3	chr5:129240165-129522327	+	protein_coding	0	0.147015	0.208935	0.830749	0.574604	0.999419	2.75615	0.0334802
ENSG00000258664.1	IFRG15	chr1:179833916-179834311	-	protein_coding	8.01269	0.879442	0.753874	19.2671	22.4897	23.7472	2.76358	0.0373704
ENSG00000268182.5_2	SMIM17	chr19:57154513-57167134	+	protein_coding	0	0	0.403842	0.964472	0.807882	0.991341	2.77474	0.0187788
ENSG00000144015.4_2	TRIM43	chr2:96257766-96265526	+	protein_coding	0	0	0.289015	0.606171	0.617254	0.776313	2.79059	0.0052785
ENSG00000137727.12_2	ARHGAP20	chr11:110447766-110583912	-	protein_coding	0.0902265	0.0734636	0.294549	0.870595	0.85414	1.50167	2.81575	0.0229355
ENSG00000150764.13_3	DIXDC1	chr11:111797868-111893308	+	protein_coding	0.160491	0.183845	0.151238	1.39525	0.972081	1.14761	2.82633	0.0160341
ENSG00000105750.14_3	ZNF85	chr19:21106028-21133503	+	protein_coding	0.195761	0.299442	0.37325	2.59286	1.38914	2.24401	2.84179	0.0423742
ENSG00000118276.11_2	B4GALT6	chr18:29202210-29265799	-	protein_coding	0.0349097	0.11098	0.321105	1.37802	1.00484	1.08275	2.89163	0.0296246
ENSG00000172123.12_3	SLFN12	chr17:33738079-33760302	-	protein_coding	0.132655	0.185459	0.521016	2.4786	1.60712	2.1763	2.89966	0.0227621
ENSG00000146350.13_3	TBC1D32	chr6:121400640-121655891	-	protein_coding	0	0	0.263947	0.830747	0.445819	0.886486	3.03475	0.0295202
ENSG00000065413.18_3	ANKRD44	chr2:197831741-198175897	-	protein_coding	0.0828264	0.0936708	0.265691	1.57142	0.860015	1.35084	3.09652	0.0334708
ENSG00000180573.9_2	HIST1H2AC	chr6:26124373-26139344	+	protein_coding	0	0	0.23202	0.624995	0.625008	0.78862	3.13527	0.00143045
ENSG00000258539.1_4	AC068896.1	chr10:126305649-126480296	-	protein_coding	0.043767	1.10497	0.109765	2.38064	4.60203	4.58874	3.20078	0.0309354
ENSG00000185745.9_2	IFIT1	chr10:91152303-91166243	+	protein_coding	0.277333	0.703589	0.677303	5.12297	3.75676	7.25686	3.28262	0.0417308
ENSG00000146411.5_2	SLC2A12	chr6:134309835-134373774	-	protein_coding	0.780782	0.439093	1.40315	10.8887	5.2272	9.60257	3.2935	0.0385069
ENSG00000089127.12_3	OAS1	chr12:113344582-113371027	+	protein_coding	0.0574131	0	0.217203	0.942475	0.682528	1.39998	3.46144	0.0242029
ENSG00000117152.13_2	RGS4	chr1:163038565-163046592	+	protein_coding	0.0755838	0	0.234388	0.999798	0.939985	1.64989	3.53364	0.0210574
ENSG00000120337.8_2	TNFSF18	chr1:173009100-173020103	-	protein_coding	0.182034	0	0.114387	1.44585	1.19808	1.90098	3.93853	0.0168492
ENSG00000139292.12_3	LGR5	chr12:71833550-71980090	+	protein_coding	0.449809	0.626222	0.688786	10.5866	5.31626	11.5105	3.95729	0.0478188
ENSG00000138642.14_3	HERC6	chr4:89299891-89364263	+	protein_coding	0	0	0.0942349	0.802844	0.49826	1.15339	4.70302	0.0399334
